# Supplementary material for: Drug Repositioning for P-Glycoprotein Mediated Co-Expression Networks in Colorectal Cancer
Source: Front Oncol. 2020 Aug 13;10:1273. doi: 10.3389/fonc.2020.01273 (PMC7438820; doi:10.3389/fonc.2020.01273)
Supplement: Supplementary file 1 [file Data_Sheet_1.xlsx]

## Sheet: Table Information
Table 1. The list of co-expressed genes which include positive correlation and negative correlation.
Table 2. Drugs for HT29 datasets having resistance to methotrexate, oxaliplatin, SN38 and common drugs between our networks and drug resistant cells.
Table 3. Transcription factor feature of genes co-expressed with ABCB1.
Table 4. Drugs and their scores.
Table 5. The information about the drugs such as class, indication, binding affinities with ABCB1 etc.
Table 6. Binding affitinies of ABCB1 inhibitors as positive control and all docking result for each domain.
Table 7. Binding affinities of drugs on TFs (FOXO3, SPDEF)

## Sheet: Table 1
Edges_50						Edges_100						Edges_150						Edges_200
Source	Target	Score	Pval	Correlation Type		Source	Target	Score	Pval	Correlation Type		Source	Target	Score	Pval	Correlation Type		Source	Target	Score	Pval	Correlation Type
ABCB1	TMEM246	-0.355941	2.85292e-19	negative correlation		ABCB1	TMEM246	-0.355941	2.85292e-19	negative correlation		ABCB1	TMEM246	-0.355941	2.85292e-19	negative correlation		ABCB1	TMEM246	-0.355941	2.85292e-19	negative correlation
ABCB1	AVPI1	-0.29088	4.17708e-13	negative correlation		ABCB1	AVPI1	-0.29088	4.17708e-13	negative correlation		ABCB1	AVPI1	-0.29088	4.17708e-13	negative correlation		ABCB1	AVPI1	-0.29088	4.17708e-13	negative correlation
ABCB1	S100P	-0.27388	9.86611e-12	negative correlation		ABCB1	S100P	-0.27388	9.86611e-12	negative correlation		ABCB1	S100P	-0.27388	9.86611e-12	negative correlation		ABCB1	S100P	-0.27388	9.86611e-12	negative correlation
ABCB1	POM121	0.271726	1.45027e-11	positive correlation		ABCB1	S100A16	-0.266583	3.58997e-11	negative correlation		ABCB1	S100A16	-0.266583	3.58997e-11	negative correlation		ABCB1	S100A16	-0.266583	3.58997e-11	negative correlation
ABCB1	ZNF7	0.272424	1.28062e-11	positive correlation		ABCB1	MCUB	-0.257629	1.66132e-10	negative correlation		ABCB1	MCUB	-0.257629	1.66132e-10	negative correlation		ABCB1	MCUB	-0.257629	1.66132e-10	negative correlation
ABCB1	TRIM56	0.2725	1.26328e-11	positive correlation		ABCB1	YWHAG	0.251847	4.33375e-10	positive correlation		ABCB1	TSPAN15	-0.251706	4.43485e-10	negative correlation		ABCB1	TSPAN15	-0.251706	4.43485e-10	negative correlation
ABCB1	CPM	0.273147	1.12526e-11	positive correlation		ABCB1	SLC3A1	0.251918	4.28338e-10	positive correlation		ABCB1	SLPI	-0.2472	9.20663e-10	negative correlation		ABCB1	SLPI	-0.2472	9.20663e-10	negative correlation
ABCB1	CEL	0.273227	1.10925e-11	positive correlation		ABCB1	NKD1	0.252932	3.62652e-10	positive correlation		ABCB1	KCNK1	-0.244063	1.51797e-09	negative correlation		ABCB1	KCNK1	-0.244063	1.51797e-09	negative correlation
ABCB1	CERK	0.27369	1.02077e-11	positive correlation		ABCB1	TNS3	0.253045	3.55978e-10	positive correlation		ABCB1	RASAL1	-0.239605	3.05305e-09	negative correlation		ABCB1	RASAL1	-0.239605	3.05305e-09	negative correlation
ABCB1	OSGIN2	0.275546	7.30557e-12	positive correlation		ABCB1	EEF1D	0.253494	3.3061e-10	positive correlation		ABCB1	ENSG00000254531	-0.238935	3.38697e-09	negative correlation		ABCB1	ENSG00000254531	-0.238935	3.38697e-09	negative correlation
ABCB1	EPDR1	0.277851	4.80502e-12	positive correlation		ABCB1	ANKRD46	0.253559	3.27092e-10	positive correlation		ABCB1	MCU	-0.236807	4.70077e-09	negative correlation		ABCB1	MCU	-0.236807	4.70077e-09	negative correlation
ABCB1	ZNF608	0.279402	3.61667e-12	positive correlation		ABCB1	NSMAF	0.25373	3.17943e-10	positive correlation		ABCB1	ASPHD2	-0.233464	7.81692e-09	negative correlation		ABCB1	ASPHD2	-0.233464	7.81692e-09	negative correlation
ABCB1	TOP1MT	0.279469	3.57275e-12	positive correlation		ABCB1	PALD1	0.254145	2.96873e-10	positive correlation		ABCB1	FBXO6	-0.233283	8.03338e-09	negative correlation		ABCB1	FBXO6	-0.233283	8.03338e-09	negative correlation
ABCB1	KIAA1429	0.280147	3.15353e-12	positive correlation		ABCB1	ZSCAN21	0.255717	2.28705e-10	positive correlation		ABCB1	MYD88	-0.230511	1.21723e-08	negative correlation		ABCB1	MYD88	-0.230511	1.21723e-08	negative correlation
ABCB1	ATP6V1C1	0.281827	2.31146e-12	positive correlation		ABCB1	LDLRAD3	0.257019	1.8401e-10	positive correlation		ABCB1	PSMB8	-0.228826	1.56289e-08	negative correlation		ABCB1	PSMB8	-0.228826	1.56289e-08	negative correlation
ABCB1	TRIM4	0.282044	2.21993e-12	positive correlation		ABCB1	RBM48	0.257555	1.68196e-10	positive correlation		ABCB1	SLC45A3	-0.226199	2.29889e-08	negative correlation		ABCB1	SLC45A3	-0.226199	2.29889e-08	negative correlation
ABCB1	AVL9	0.284259	1.46849e-12	positive correlation		ABCB1	GDF11	0.25802	1.55557e-10	positive correlation		ABCB1	LGALS9	-0.226073	2.3415e-08	negative correlation		ABCB1	LGALS9	-0.226073	2.3415e-08	negative correlation
ABCB1	ZNF707	0.284595	1.37887e-12	positive correlation		ABCB1	NEDD4	0.25884	1.35491e-10	positive correlation		ABCB1	SHF	-0.224618	2.89335e-08	negative correlation		ABCB1	SHF	-0.224618	2.89335e-08	negative correlation
ABCB1	CHD7	0.285387	1.18825e-12	positive correlation		ABCB1	MEX3A	0.25905	1.30769e-10	positive correlation		ABCB1	FSCN1	-0.22461	2.89681e-08	negative correlation		ABCB1	FSCN1	-0.22461	2.89681e-08	negative correlation
ABCB1	PRKDC	0.285481	1.16737e-12	positive correlation		ABCB1	MACC1	0.259794	1.15309e-10	positive correlation		ABCB1	GMDS	-0.224448	2.96539e-08	negative correlation		ABCB1	GMDS	-0.224448	2.96539e-08	negative correlation
ABCB1	LACTB2	0.285798	1.09961e-12	positive correlation		ABCB1	SYT7	0.260148	1.08589e-10	positive correlation		ABCB1	AGTRAP	-0.2241	3.11889e-08	negative correlation		ABCB1	AGTRAP	-0.2241	3.11889e-08	negative correlation
ABCB1	PTP4A3	0.287038	8.69921e-13	positive correlation		ABCB1	GPSM2	0.260487	1.02522e-10	positive correlation		ABCB1	SMCO4	-0.223259	3.52107e-08	negative correlation		ABCB1	SMCO4	-0.223259	3.52107e-08	negative correlation
ABCB1	IFNLR1	0.287435	8.06923e-13	positive correlation		ABCB1	LMTK2	0.26117	9.12681e-11	positive correlation		ABCB1	POC1A	-0.223168	3.56744e-08	negative correlation		ABCB1	POC1A	-0.223168	3.56744e-08	negative correlation
ABCB1	UBR5	0.289891	5.05077e-13	positive correlation		ABCB1	ZFP41	0.261749	8.2684e-11	positive correlation		ABCB1	NPRL2	-0.218085	7.35198e-08	negative correlation		ABCB1	NPRL2	-0.218085	7.35198e-08	negative correlation
ABCB1	TYW1	0.290671	4.34862e-13	positive correlation		ABCB1	KHDRBS3	0.262926	6.75875e-11	positive correlation		ABCB1	PSMB9	-0.216753	8.86071e-08	negative correlation		ABCB1	PSMB9	-0.216753	8.86071e-08	negative correlation
ABCB1	PDP1	0.291039	4.0515e-13	positive correlation		ABCB1	PABPC1	0.264415	5.22937e-11	positive correlation		ABCB1	PFKP	-0.215354	1.07645e-07	negative correlation		ABCB1	PFKP	-0.215354	1.07645e-07	negative correlation
ABCB1	PEX1	0.291636	3.61119e-13	positive correlation		ABCB1	SLC25A13	0.264542	5.11598e-11	positive correlation		ABCB1	HFE	-0.215349	1.07722e-07	negative correlation		ABCB1	HFE	-0.215349	1.07722e-07	negative correlation
ABCB1	RNF170	0.29172	3.55327e-13	positive correlation		ABCB1	RHOBTB1	0.264666	5.00764e-11	positive correlation		ABCB1	HPSE	-0.215108	1.11386e-07	negative correlation		ABCB1	HPSE	-0.215108	1.11386e-07	negative correlation
ABCB1	CTTNBP2	0.293666	2.43697e-13	positive correlation		ABCB1	SLC5A6	0.264968	4.75252e-11	positive correlation		ABCB1	ANO1	-0.214096	1.28104e-07	negative correlation		ABCB1	ANO1	-0.214096	1.28104e-07	negative correlation
ABCB1	SEMA3C	0.293697	2.42255e-13	positive correlation		ABCB1	WASHC5	0.264978	4.74406e-11	positive correlation		ABCB1	CBR3	-0.213838	1.32743e-07	negative correlation		ABCB1	CBR3	-0.213838	1.32743e-07	negative correlation
ABCB1	ZNF696	0.295575	1.67877e-13	positive correlation		ABCB1	EIF3H	0.265096	4.64815e-11	positive correlation		ABCB1	SYNGR2	-0.213612	1.3694e-07	negative correlation		ABCB1	SYNGR2	-0.213612	1.3694e-07	negative correlation
ABCB1	ZSCAN25	0.29901	8.52414e-14	positive correlation		ABCB1	TNFSF11	0.266079	3.91866e-11	positive correlation		ABCB1	UBE2L6	-0.213147	1.45981e-07	negative correlation		ABCB1	UBE2L6	-0.213147	1.45981e-07	negative correlation
ABCB1	KRIT1	0.299234	8.15425e-14	positive correlation		ABCB1	PDE7A	0.266222	3.82238e-11	positive correlation		ABCB1	MYDGF	-0.212972	1.49529e-07	negative correlation		ABCB1	MYDGF	-0.212972	1.49529e-07	negative correlation
ABCB1	TSNARE1	0.300128	6.82392e-14	positive correlation		ABCB1	SEMA3A	0.266776	3.47073e-11	positive correlation		ABCB1	B9D1	-0.211674	1.78563e-07	negative correlation		ABCB1	B9D1	-0.211674	1.78563e-07	negative correlation
ABCB1	ZNF251	0.300203	6.72267e-14	positive correlation		ABCB1	C8orf33	0.26733	3.15097e-11	positive correlation		ABCB1	MRPL43	-0.211599	1.80378e-07	negative correlation		ABCB1	MRPL43	-0.211599	1.80378e-07	negative correlation
ABCB1	PTK2	0.302219	4.48914e-14	positive correlation		ABCB1	CYTH3	0.267454	3.08335e-11	positive correlation		ABCB1	SLC4A11	-0.210091	2.21352e-07	negative correlation		ABCB1	SLC4A11	-0.210091	2.21352e-07	negative correlation
ABCB1	AMACR	0.304486	2.83997e-14	positive correlation		ABCB1	FOXO3	0.267509	3.05333e-11	positive correlation		ABCB1	NLRC5	-0.209246	2.48096e-07	negative correlation		ABCB1	NLRC5	-0.209246	2.48096e-07	negative correlation
ABCB1	LAPTM4B	0.306452	1.90319e-14	positive correlation		ABCB1	PTCH1	0.26751	3.05318e-11	positive correlation		ABCB1	S100A6	-0.20896	2.57829e-07	negative correlation		ABCB1	S100A6	-0.20896	2.57829e-07	negative correlation
ABCB1	MYOM3	0.311481	6.74079e-15	positive correlation		ABCB1	RPL7	0.267626	2.99185e-11	positive correlation		ABCB1	NAA38	-0.208444	2.76349e-07	negative correlation		ABCB1	NAA38	-0.208444	2.76349e-07	negative correlation
ABCB1	ARFGEF1	0.313081	4.82488e-15	positive correlation		ABCB1	DPY19L4	0.267755	2.92473e-11	positive correlation		ABCB1	RPN1	-0.206827	3.42961e-07	negative correlation		ABCB1	RPN1	-0.206827	3.42961e-07	negative correlation
ABCB1	WLS	0.313913	4.05162e-15	positive correlation		ABCB1	ADAMTSL2	0.267981	2.81117e-11	positive correlation		ABCB1	MRAP2	-0.206805	3.43996e-07	negative correlation		ABCB1	MRAP2	-0.206805	3.43996e-07	negative correlation
ABCB1	GATAD1	0.317574	1.86647e-15	positive correlation		ABCB1	ERV3-1	0.26839	2.61635e-11	positive correlation		ABCB1	TSPO	-0.206176	3.73937e-07	negative correlation		ABCB1	TSPO	-0.206176	3.73937e-07	negative correlation
ABCB1	WWP1	0.324482	4.19799e-16	positive correlation		ABCB1	POU5F1B	0.268573	2.53367e-11	positive correlation		ABCB1	REEP4	-0.206008	3.82362e-07	negative correlation		ABCB1	REEP4	-0.206008	3.82362e-07	negative correlation
ABCB1	DUSP16	0.324519	4.16401e-16	positive correlation		ABCB1	RNF43	0.268582	2.52969e-11	positive correlation		ABCB1	CDC42EP4	-0.20596	3.84799e-07	negative correlation		ABCB1	CDC42EP4	-0.20596	3.84799e-07	negative correlation
ABCB1	AREG	0.335667	3.45191e-17	positive correlation		ABCB1	CHRAC1	0.268937	2.37666e-11	positive correlation		ABCB1	EMP2	-0.205119	4.30089e-07	negative correlation		ABCB1	EMP2	-0.205119	4.30089e-07	negative correlation
ABCB1	ZNF3	0.336686	2.73491e-17	positive correlation		ABCB1	VAV3	0.269392	2.1933e-11	positive correlation		ABCB1	SNRNP25	-0.20495	4.39772e-07	negative correlation		ABCB1	SNRNP25	-0.20495	4.39772e-07	negative correlation
ABCB1	STX3	0.338361	1.86199e-17	positive correlation		ABCB1	MGAT5	0.26951	2.14816e-11	positive correlation		ABCB1	CREB3L1	-0.204884	4.43647e-07	negative correlation		ABCB1	CREB3L1	-0.204884	4.43647e-07	negative correlation
ABCB1	ZNF623	0.341731	8.53046e-18	positive correlation		ABCB1	BAZ1B	0.269782	2.04743e-11	positive correlation		ABCB1	DCPS	-0.204851	4.45554e-07	negative correlation		ABCB1	DCPS	-0.204851	4.45554e-07	negative correlation
ABCB1	LEF1	0.373848	3.06487e-21	positive correlation		ABCB1	CRCP	0.269924	1.99672e-11	positive correlation		ABCB1	IL17RC	-0.204609	4.59986e-07	negative correlation		ABCB1	IL17RC	-0.204609	4.59986e-07	negative correlation
ABCB1	DEPDC7	0.37546	2.00932e-21	positive correlation		ABCB1	ZNF250	0.270261	1.88107e-11	positive correlation		ABCB1	SERF2	-0.204461	4.69005e-07	positive correlation		ABCB1	SERF2	-0.204461	4.69005e-07	negative correlation
						ABCB1	AUTS2	0.27031	1.86498e-11	positive correlation		ABCB1	MCOLN2	0.250468	5.42786e-10	positive correlation		ABCB1	C10orf35	-0.204257	4.81771e-07	negative correlation
						ABCB1	UTP23	0.271118	1.61608e-11	positive correlation		ABCB1	EFCAB14	0.250843	5.10627e-10	positive correlation		ABCB1	LMNA	-0.204034	4.96088e-07	negative correlation
						ABCB1	ABAT	0.271353	1.54975e-11	positive correlation		ABCB1	SLC20A2	0.251065	4.92451e-10	positive correlation		ABCB1	TK1	-0.203269	5.48366e-07	negative correlation
						ABCB1	POM121	0.271726	1.45027e-11	positive correlation		ABCB1	TAF2	0.251364	4.69e-10	positive correlation		ABCB1	CYB561D2	-0.203198	5.53521e-07	negative correlation
						ABCB1	ZNF7	0.272424	1.28062e-11	positive correlation		ABCB1	EREG	0.251681	4.45298e-10	positive correlation		ABCB1	INPP1	-0.203091	5.61256e-07	negative correlation
						ABCB1	TRIM56	0.2725	1.26328e-11	positive correlation		ABCB1	YWHAG	0.251847	4.33375e-10	positive correlation		ABCB1	WRAP53	-0.203041	5.64977e-07	negative correlation
						ABCB1	CPM	0.273147	1.12526e-11	positive correlation		ABCB1	SLC3A1	0.251918	4.28338e-10	positive correlation		ABCB1	CARD19	-0.202577	6.0022e-07	negative correlation
						ABCB1	CEL	0.273227	1.10925e-11	positive correlation		ABCB1	NKD1	0.252932	3.62652e-10	positive correlation		ABCB1	SQOR	-0.202319	6.20756e-07	negative correlation
						ABCB1	CERK	0.27369	1.02077e-11	positive correlation		ABCB1	TNS3	0.253045	3.55978e-10	positive correlation		ABCB1	SEC13	-0.202015	6.45738e-07	negative correlation
						ABCB1	OSGIN2	0.275546	7.30557e-12	positive correlation		ABCB1	EEF1D	0.253494	3.3061e-10	positive correlation		ABCB1	DAG1	-0.201948	6.51357e-07	negative correlation
						ABCB1	EPDR1	0.277851	4.80502e-12	positive correlation		ABCB1	ANKRD46	0.253559	3.27092e-10	positive correlation		ABCB1	CD55	-0.201875	6.57608e-07	negative correlation
						ABCB1	ZNF608	0.279402	3.61667e-12	positive correlation		ABCB1	NSMAF	0.25373	3.17943e-10	positive correlation		ABCB1	DUSP4	-0.201838	6.60749e-07	negative correlation
						ABCB1	TOP1MT	0.279469	3.57275e-12	positive correlation		ABCB1	PALD1	0.254145	2.96873e-10	positive correlation		ABCB1	SPDEF	-0.201833	6.61189e-07	negative correlation
						ABCB1	KIAA1429	0.280147	3.15353e-12	positive correlation		ABCB1	ZSCAN21	0.255717	2.28705e-10	positive correlation		ABCB1	MOCOS	-0.201525	6.8812e-07	negative correlation
						ABCB1	ATP6V1C1	0.281827	2.31146e-12	positive correlation		ABCB1	LDLRAD3	0.257019	1.8401e-10	positive correlation		ABCB1	METRNL	-0.20032	8.04089e-07	negative correlation
						ABCB1	TRIM4	0.282044	2.21993e-12	positive correlation		ABCB1	RBM48	0.257555	1.68196e-10	positive correlation		ABCB1	C12orf57	-0.199094	9.41128e-07	negative correlation
						ABCB1	AVL9	0.284259	1.46849e-12	positive correlation		ABCB1	GDF11	0.25802	1.55557e-10	positive correlation		ABCB1	BLVRB	-0.197861	1.10152e-06	negative correlation
						ABCB1	ZNF707	0.284595	1.37887e-12	positive correlation		ABCB1	NEDD4	0.25884	1.35491e-10	positive correlation		ABCB1	PIMREG	-0.197724	1.12092e-06	negative correlation
						ABCB1	CHD7	0.285387	1.18825e-12	positive correlation		ABCB1	MEX3A	0.25905	1.30769e-10	positive correlation		ABCB1	RAD51	-0.197477	1.15666e-06	negative correlation
						ABCB1	PRKDC	0.285481	1.16737e-12	positive correlation		ABCB1	MACC1	0.259794	1.15309e-10	positive correlation		ABCB1	ABTB1	-0.197342	1.17663e-06	negative correlation
						ABCB1	LACTB2	0.285798	1.09961e-12	positive correlation		ABCB1	SYT7	0.260148	1.08589e-10	positive correlation		ABCB1	CHCHD1	-0.197149	1.20585e-06	negative correlation
						ABCB1	PTP4A3	0.287038	8.69921e-13	positive correlation		ABCB1	GPSM2	0.260487	1.02522e-10	positive correlation		ABCB1	S100A11	-0.196801	1.26013e-06	negative correlation
						ABCB1	IFNLR1	0.287435	8.06923e-13	positive correlation		ABCB1	LMTK2	0.26117	9.12681e-11	positive correlation		ABCB1	MUC1	-0.196297	1.34298e-06	negative correlation
						ABCB1	UBR5	0.289891	5.05077e-13	positive correlation		ABCB1	ZFP41	0.261749	8.2684e-11	positive correlation		ABCB1	PYCARD	-0.196242	1.35237e-06	negative correlation
						ABCB1	TYW1	0.290671	4.34862e-13	positive correlation		ABCB1	KHDRBS3	0.262926	6.75875e-11	positive correlation		ABCB1	GUK1	-0.196083	1.37968e-06	negative correlation
						ABCB1	PDP1	0.291039	4.0515e-13	positive correlation		ABCB1	PABPC1	0.264415	5.22937e-11	positive correlation		ABCB1	NANS	-0.195817	1.42676e-06	negative correlation
						ABCB1	PEX1	0.291636	3.61119e-13	positive correlation		ABCB1	SLC25A13	0.264542	5.11598e-11	positive correlation		ABCB1	ABHD5	-0.195637	1.45936e-06	negative correlation
						ABCB1	RNF170	0.29172	3.55327e-13	positive correlation		ABCB1	RHOBTB1	0.264666	5.00764e-11	positive correlation		ABCB1	SERPINB6	-0.195559	1.47377e-06	negative correlation
						ABCB1	CTTNBP2	0.293666	2.43697e-13	positive correlation		ABCB1	SLC5A6	0.264968	4.75252e-11	positive correlation		ABCB1	IFITM2	-0.195258	1.5305e-06	negative correlation
						ABCB1	SEMA3C	0.293697	2.42255e-13	positive correlation		ABCB1	WASHC5	0.264978	4.74406e-11	positive correlation		ABCB1	UQCRC1	-0.195236	1.53476e-06	negative correlation
						ABCB1	ZNF696	0.295575	1.67877e-13	positive correlation		ABCB1	EIF3H	0.265096	4.64815e-11	positive correlation		ABCB1	YIF1B	-0.19467	1.64764e-06	negative correlation
						ABCB1	ZSCAN25	0.29901	8.52414e-14	positive correlation		ABCB1	TNFSF11	0.266079	3.91866e-11	positive correlation		ABCB1	PSMB10	-0.194561	1.6702e-06	negative correlation
						ABCB1	KRIT1	0.299234	8.15425e-14	positive correlation		ABCB1	PDE7A	0.266222	3.82238e-11	positive correlation		ABCB1	GMPPB	-0.19375	1.84814e-06	negative correlation
						ABCB1	TSNARE1	0.300128	6.82392e-14	positive correlation		ABCB1	SEMA3A	0.266776	3.47073e-11	positive correlation		ABCB1	RTP4	-0.193488	1.90951e-06	negative correlation
						ABCB1	ZNF251	0.300203	6.72267e-14	positive correlation		ABCB1	C8orf33	0.26733	3.15097e-11	positive correlation		ABCB1	DHX58	-0.193296	1.95563e-06	negative correlation
						ABCB1	PTK2	0.302219	4.48914e-14	positive correlation		ABCB1	CYTH3	0.267454	3.08335e-11	positive correlation		ABCB1	MDFI	-0.192591	2.13439e-06	negative correlation
						ABCB1	AMACR	0.304486	2.83997e-14	positive correlation		ABCB1	FOXO3	0.267509	3.05333e-11	positive correlation		ABCB1	H1FX	-0.19176	2.36498e-06	negative correlation
						ABCB1	LAPTM4B	0.306452	1.90319e-14	positive correlation		ABCB1	PTCH1	0.26751	3.05318e-11	positive correlation		ABCB1	HSH2D	-0.19134	2.49056e-06	negative correlation
						ABCB1	MYOM3	0.311481	6.74079e-15	positive correlation		ABCB1	RPL7	0.267626	2.99185e-11	positive correlation		ABCB1	TMPRSS3	-0.191276	2.51021e-06	negative correlation
						ABCB1	ARFGEF1	0.313081	4.82488e-15	positive correlation		ABCB1	DPY19L4	0.267755	2.92473e-11	positive correlation		ABCB1	FAM57A	-0.191242	2.52092e-06	negative correlation
						ABCB1	WLS	0.313913	4.05162e-15	positive correlation		ABCB1	ADAMTSL2	0.267981	2.81117e-11	positive correlation		ABCB1	PARD6A	-0.190874	2.63748e-06	negative correlation
						ABCB1	GATAD1	0.317574	1.86647e-15	positive correlation		ABCB1	ERV3-1	0.26839	2.61635e-11	positive correlation		ABCB1	BAK1	-0.190802	2.66089e-06	negative correlation
						ABCB1	WWP1	0.324482	4.19799e-16	positive correlation		ABCB1	POU5F1B	0.268573	2.53367e-11	positive correlation		ABCB1	SF3B5	-0.18966	3.0594e-06	negative correlation
						ABCB1	DUSP16	0.324519	4.16401e-16	positive correlation		ABCB1	RNF43	0.268582	2.52969e-11	positive correlation		ABCB1	HR	-0.189346	3.17874e-06	negative correlation
						ABCB1	AREG	0.335667	3.45191e-17	positive correlation		ABCB1	CHRAC1	0.268937	2.37666e-11	positive correlation		ABCB1	IFI27L1	-0.18931	3.19293e-06	negative correlation
						ABCB1	ZNF3	0.336686	2.73491e-17	positive correlation		ABCB1	VAV3	0.269392	2.1933e-11	positive correlation		ABCB1	MLPH	-0.189193	3.23844e-06	negative correlation
						ABCB1	STX3	0.338361	1.86199e-17	positive correlation		ABCB1	MGAT5	0.26951	2.14816e-11	positive correlation		ABCB1	UBA7	-0.189102	3.27471e-06	negative correlation
						ABCB1	ZNF623	0.341731	8.53046e-18	positive correlation		ABCB1	BAZ1B	0.269782	2.04743e-11	positive correlation		ABCB1	ZNF438	-0.189064	3.28978e-06	negative correlation
						ABCB1	LEF1	0.373848	3.06487e-21	positive correlation		ABCB1	CRCP	0.269924	1.99672e-11	positive correlation		ABCB1	ELP6	-0.188722	3.42932e-06	negative correlation
						ABCB1	DEPDC7	0.37546	2.00932e-21	positive correlation		ABCB1	ZNF250	0.270261	1.88107e-11	positive correlation		ABCB1	IL15RA	-0.188529	3.51027e-06	negative correlation
												ABCB1	AUTS2	0.27031	1.86498e-11	positive correlation		ABCB1	MCOLN2	0.250468	5.42786e-10	positive correlation
												ABCB1	UTP23	0.271118	1.61608e-11	positive correlation		ABCB1	EFCAB14	0.250843	5.10627e-10	positive correlation
												ABCB1	ABAT	0.271353	1.54975e-11	positive correlation		ABCB1	SLC20A2	0.251065	4.92451e-10	positive correlation
												ABCB1	POM121	0.271726	1.45027e-11	positive correlation		ABCB1	TAF2	0.251364	4.69e-10	positive correlation
												ABCB1	ZNF7	0.272424	1.28062e-11	positive correlation		ABCB1	EREG	0.251681	4.45298e-10	positive correlation
												ABCB1	TRIM56	0.2725	1.26328e-11	positive correlation		ABCB1	YWHAG	0.251847	4.33375e-10	positive correlation
												ABCB1	CPM	0.273147	1.12526e-11	positive correlation		ABCB1	SLC3A1	0.251918	4.28338e-10	positive correlation
												ABCB1	CEL	0.273227	1.10925e-11	positive correlation		ABCB1	NKD1	0.252932	3.62652e-10	positive correlation
												ABCB1	CERK	0.27369	1.02077e-11	positive correlation		ABCB1	TNS3	0.253045	3.55978e-10	positive correlation
												ABCB1	OSGIN2	0.275546	7.30557e-12	positive correlation		ABCB1	EEF1D	0.253494	3.3061e-10	positive correlation
												ABCB1	EPDR1	0.277851	4.80502e-12	positive correlation		ABCB1	ANKRD46	0.253559	3.27092e-10	positive correlation
												ABCB1	ZNF608	0.279402	3.61667e-12	positive correlation		ABCB1	NSMAF	0.25373	3.17943e-10	positive correlation
												ABCB1	TOP1MT	0.279469	3.57275e-12	positive correlation		ABCB1	PALD1	0.254145	2.96873e-10	positive correlation
												ABCB1	KIAA1429	0.280147	3.15353e-12	positive correlation		ABCB1	ZSCAN21	0.255717	2.28705e-10	positive correlation
												ABCB1	ATP6V1C1	0.281827	2.31146e-12	positive correlation		ABCB1	LDLRAD3	0.257019	1.8401e-10	positive correlation
												ABCB1	TRIM4	0.282044	2.21993e-12	positive correlation		ABCB1	RBM48	0.257555	1.68196e-10	positive correlation
												ABCB1	AVL9	0.284259	1.46849e-12	positive correlation		ABCB1	GDF11	0.25802	1.55557e-10	positive correlation
												ABCB1	ZNF707	0.284595	1.37887e-12	positive correlation		ABCB1	NEDD4	0.25884	1.35491e-10	positive correlation
												ABCB1	CHD7	0.285387	1.18825e-12	positive correlation		ABCB1	MEX3A	0.25905	1.30769e-10	positive correlation
												ABCB1	PRKDC	0.285481	1.16737e-12	positive correlation		ABCB1	MACC1	0.259794	1.15309e-10	positive correlation
												ABCB1	LACTB2	0.285798	1.09961e-12	positive correlation		ABCB1	SYT7	0.260148	1.08589e-10	positive correlation
												ABCB1	PTP4A3	0.287038	8.69921e-13	positive correlation		ABCB1	GPSM2	0.260487	1.02522e-10	positive correlation
												ABCB1	IFNLR1	0.287435	8.06923e-13	positive correlation		ABCB1	LMTK2	0.26117	9.12681e-11	positive correlation
												ABCB1	UBR5	0.289891	5.05077e-13	positive correlation		ABCB1	ZFP41	0.261749	8.2684e-11	positive correlation
												ABCB1	TYW1	0.290671	4.34862e-13	positive correlation		ABCB1	KHDRBS3	0.262926	6.75875e-11	positive correlation
												ABCB1	PDP1	0.291039	4.0515e-13	positive correlation		ABCB1	PABPC1	0.264415	5.22937e-11	positive correlation
												ABCB1	PEX1	0.291636	3.61119e-13	positive correlation		ABCB1	SLC25A13	0.264542	5.11598e-11	positive correlation
												ABCB1	RNF170	0.29172	3.55327e-13	positive correlation		ABCB1	RHOBTB1	0.264666	5.00764e-11	positive correlation
												ABCB1	CTTNBP2	0.293666	2.43697e-13	positive correlation		ABCB1	SLC5A6	0.264968	4.75252e-11	positive correlation
												ABCB1	SEMA3C	0.293697	2.42255e-13	positive correlation		ABCB1	WASHC5	0.264978	4.74406e-11	positive correlation
												ABCB1	ZNF696	0.295575	1.67877e-13	positive correlation		ABCB1	EIF3H	0.265096	4.64815e-11	positive correlation
												ABCB1	ZSCAN25	0.29901	8.52414e-14	positive correlation		ABCB1	TNFSF11	0.266079	3.91866e-11	positive correlation
												ABCB1	KRIT1	0.299234	8.15425e-14	positive correlation		ABCB1	PDE7A	0.266222	3.82238e-11	positive correlation
												ABCB1	TSNARE1	0.300128	6.82392e-14	positive correlation		ABCB1	SEMA3A	0.266776	3.47073e-11	positive correlation
												ABCB1	ZNF251	0.300203	6.72267e-14	positive correlation		ABCB1	C8orf33	0.26733	3.15097e-11	positive correlation
												ABCB1	PTK2	0.302219	4.48914e-14	positive correlation		ABCB1	CYTH3	0.267454	3.08335e-11	positive correlation
												ABCB1	AMACR	0.304486	2.83997e-14	positive correlation		ABCB1	FOXO3	0.267509	3.05333e-11	positive correlation
												ABCB1	LAPTM4B	0.306452	1.90319e-14	positive correlation		ABCB1	PTCH1	0.26751	3.05318e-11	positive correlation
												ABCB1	MYOM3	0.311481	6.74079e-15	positive correlation		ABCB1	RPL7	0.267626	2.99185e-11	positive correlation
												ABCB1	ARFGEF1	0.313081	4.82488e-15	positive correlation		ABCB1	DPY19L4	0.267755	2.92473e-11	positive correlation
												ABCB1	WLS	0.313913	4.05162e-15	positive correlation		ABCB1	ADAMTSL2	0.267981	2.81117e-11	positive correlation
												ABCB1	GATAD1	0.317574	1.86647e-15	positive correlation		ABCB1	ERV3-1	0.26839	2.61635e-11	positive correlation
												ABCB1	WWP1	0.324482	4.19799e-16	positive correlation		ABCB1	POU5F1B	0.268573	2.53367e-11	positive correlation
												ABCB1	DUSP16	0.324519	4.16401e-16	positive correlation		ABCB1	RNF43	0.268582	2.52969e-11	positive correlation
												ABCB1	AREG	0.335667	3.45191e-17	positive correlation		ABCB1	CHRAC1	0.268937	2.37666e-11	positive correlation
												ABCB1	ZNF3	0.336686	2.73491e-17	positive correlation		ABCB1	VAV3	0.269392	2.1933e-11	positive correlation
												ABCB1	STX3	0.338361	1.86199e-17	positive correlation		ABCB1	MGAT5	0.26951	2.14816e-11	positive correlation
												ABCB1	ZNF623	0.341731	8.53046e-18	positive correlation		ABCB1	BAZ1B	0.269782	2.04743e-11	positive correlation
												ABCB1	LEF1	0.373848	3.06487e-21	positive correlation		ABCB1	CRCP	0.269924	1.99672e-11	positive correlation
												ABCB1	DEPDC7	0.37546	2.00932e-21	positive correlation		ABCB1	ZNF250	0.270261	1.88107e-11	positive correlation
																		ABCB1	AUTS2	0.27031	1.86498e-11	positive correlation
																		ABCB1	UTP23	0.271118	1.61608e-11	positive correlation
																		ABCB1	ABAT	0.271353	1.54975e-11	positive correlation
																		ABCB1	POM121	0.271726	1.45027e-11	positive correlation
																		ABCB1	ZNF7	0.272424	1.28062e-11	positive correlation
																		ABCB1	TRIM56	0.2725	1.26328e-11	positive correlation
																		ABCB1	CPM	0.273147	1.12526e-11	positive correlation
																		ABCB1	CEL	0.273227	1.10925e-11	positive correlation
																		ABCB1	CERK	0.27369	1.02077e-11	positive correlation
																		ABCB1	OSGIN2	0.275546	7.30557e-12	positive correlation
																		ABCB1	EPDR1	0.277851	4.80502e-12	positive correlation
																		ABCB1	ZNF608	0.279402	3.61667e-12	positive correlation
																		ABCB1	TOP1MT	0.279469	3.57275e-12	positive correlation
																		ABCB1	KIAA1429	0.280147	3.15353e-12	positive correlation
																		ABCB1	ATP6V1C1	0.281827	2.31146e-12	positive correlation
																		ABCB1	TRIM4	0.282044	2.21993e-12	positive correlation
																		ABCB1	AVL9	0.284259	1.46849e-12	positive correlation
																		ABCB1	ZNF707	0.284595	1.37887e-12	positive correlation
																		ABCB1	CHD7	0.285387	1.18825e-12	positive correlation
																		ABCB1	PRKDC	0.285481	1.16737e-12	positive correlation
																		ABCB1	LACTB2	0.285798	1.09961e-12	positive correlation
																		ABCB1	PTP4A3	0.287038	8.69921e-13	positive correlation
																		ABCB1	IFNLR1	0.287435	8.06923e-13	positive correlation
																		ABCB1	UBR5	0.289891	5.05077e-13	positive correlation
																		ABCB1	TYW1	0.290671	4.34862e-13	positive correlation
																		ABCB1	PDP1	0.291039	4.0515e-13	positive correlation
																		ABCB1	PEX1	0.291636	3.61119e-13	positive correlation
																		ABCB1	RNF170	0.29172	3.55327e-13	positive correlation
																		ABCB1	CTTNBP2	0.293666	2.43697e-13	positive correlation
																		ABCB1	SEMA3C	0.293697	2.42255e-13	positive correlation
																		ABCB1	ZNF696	0.295575	1.67877e-13	positive correlation
																		ABCB1	ZSCAN25	0.29901	8.52414e-14	positive correlation
																		ABCB1	KRIT1	0.299234	8.15425e-14	positive correlation
																		ABCB1	TSNARE1	0.300128	6.82392e-14	positive correlation
																		ABCB1	ZNF251	0.300203	6.72267e-14	positive correlation
																		ABCB1	PTK2	0.302219	4.48914e-14	positive correlation
																		ABCB1	AMACR	0.304486	2.83997e-14	positive correlation
																		ABCB1	LAPTM4B	0.306452	1.90319e-14	positive correlation
																		ABCB1	MYOM3	0.311481	6.74079e-15	positive correlation
																		ABCB1	ARFGEF1	0.313081	4.82488e-15	positive correlation
																		ABCB1	WLS	0.313913	4.05162e-15	positive correlation
																		ABCB1	GATAD1	0.317574	1.86647e-15	positive correlation
																		ABCB1	WWP1	0.324482	4.19799e-16	positive correlation
																		ABCB1	DUSP16	0.324519	4.16401e-16	positive correlation
																		ABCB1	AREG	0.335667	3.45191e-17	positive correlation
																		ABCB1	ZNF3	0.336686	2.73491e-17	positive correlation
																		ABCB1	STX3	0.338361	1.86199e-17	positive correlation
																		ABCB1	ZNF623	0.341731	8.53046e-18	positive correlation
																		ABCB1	LEF1	0.373848	3.06487e-21	positive correlation
																		ABCB1	DEPDC7	0.37546	2.00932e-21	positive correlation

## Sheet: Table 2
Drugs for ABCB1 mediated network		HT29-Metho(GSE16648)	HT29-Oxa(GSE42387)	HT29-SN38(GSE42387)		COMMON DRUGS
89671		AMSACRINE	BRD-K57080016	AZD-7762		HT29-Metho(GSE16648)		HT29-Oxa(GSE42387)		HT29-SN38(GSE42387)
ABT-737		AZD-7762	BX-795	BRD-K77547920		AMSACRINE		BRD-K57080016		AZD-7762
AG 957		BRD-K32896438	dabrafenib	geldanamycin		AZD-7762		BX-795		BRD-K77547920
AMSACRINE		BRD-K57080016	dasatinib	NVP-TAE226		BRD-K32896438		dabrafenib		geldanamycin
Anpirtoline hydrochloride		CYCLOHEXIMIDE	geldanamycin	PI-103		BRD-K57080016		dasatinib		NVP-TAE226
Arachidonyl trifluoro-methyl ketone		Cycloheximide	pelitinib	torin-2		Cycloheximide		geldanamycin		PI-103
aristolochic acid		JW-7-24-1	radicicol	trichostatin A		JW-7-24-1		pelitinib		torin-2
AT-CSC-18 BRD-K01121114		Nutlin-3	torin-2	vorinostat		Nutlin-3		radicicol		trichostatin A
AZD-7762		PERHEXILINE MALEATE	wortmannin	5867767		PERHEXILINE MALEATE		torin-2		vorinostat
balsalazide		saracatinib	AZD-8330	7811943		saracatinib		wortmannin
BI-2536		SB 218078	BMS509744	7887507		SB 218078
BRAZILIN		wortmannin	BRD-A18763547	656402-250MG		wortmannin
BRD-A06929388		WZ-4-145	BRD-K26664453	AS605240		WZ-4-145
BRD-A36630025		7878890	BRD-K41859756	AS-605240
BRD-A55594068		AST1306	canertinib	AZ-628
BRD-K09854848		BRD-A34205397	GDC-0980	BMS-536924
BRD-K21773564		BRD-A90643929	GSK-2334470	BRD-K41859756
BRD-K22503835		BRD-K01614657	HG-14-8-02	BRD-K91370081
BRD-K25737009		BRD-K06593056	INK-128	BRD-U86922168
BRD-K32896438		BRD-K16541732	Mevastatin	CGP-60474
BRD-K40373196		BRD-K19166598	nintedanib	EI-263
BRD-K42499654		BRD-K19181733	NVP-AUY922	EI-346
BRD-K52075040		BRD-K27630390	NVP-BGT226	EMETINE HYDROCHLORIDE
BRD-K57080016		BRD-K45818044	NVP-TAE684	GDC-0980
BRD-K60230970		BRD-K55536701	PD-0325901	GSK-1059615
BRD-K67619794		BRD-K71935468	PD-184352	GSK-2126458
BRD-K68143200		BRD-K74623475	PHA-665752	HY-10992
BRD-K77547920		BRD-K89558221	Pimozide	NP-001236
BRD-K80348542		BRD-K93215584	PLX-4720	NVP-BEZ235
BRD-K82732294		chelerythrine chloride	PP-110	NVP-BGT226
BRD-K89209981		irinotecan hcl )trihydrate)	R406	NVP-TAE684
BRD-K90999434		NCGC00185684-02	trametinib	PD-0325901
BRD-K92317137		NCGC00188536-01	TWS-119	PD-184352
BRD-K95138506		NIGULDIPINE	vemurafenib	PI 828
BRD-K96405393		NVP-TAE684	WH-4-025	PP-110
Brefeldin A		PD-0325901		S1104
BX-795		QS 11		S1175
celastrol		RESERPINE		S1205
clopidogrel		Salermide		TG101348
COT-10b		THIOTHIXENE		torin-1
CYCLOHEXIMIDE		wiskostatin		vemurafenib
Cycloheximide				WYE-125132
dabrafenib				ZSTK-474
DANAZOL
dasatinib
F1566-0341
flunisolide
GBR 12909 dihydrochloride
GDC-0879
geldanamycin
GF 109203X
GR 113808
HG-6-64-01
Homoharringtonine
Importazole
Ingenol 3, 20-dibenzoate
IOX2
JW-7-24-1
LASALOCID SODIUM
Lasalocid sodium salt
Lumicolchicine gamma
LY 303511
MENADIONE
MEPHENTERMINE SULFATE
Methyl 2,5-dihydroxycinnamate
MITOMYCIN C
Nafronyl oxalate
NCGC00181381-01
NCGC00182353-01
NCGC00182913-03
NCGC00187898-02
neratinib
NS-1619
NSC 663284
Nutlin-3
NVP-TAE226
Parthenolide
PD 407824
pelitinib
PENFLURIDOL
PERHEXILINE MALEATE
PI-103
piperlongumine (HPLC)
PKC-412
Prestw-550
PX12
QL-X-138
radicicol
Ro 28-1675 ?
Rottlerin
saracatinib
sb 205607
SB 218078
Scriptaid
selumetinib
SERICETIN DIMETHYL ETHER
sutent
TENIPOSIDE
TESTOSTERONE
thioridazine
torin-2
TPCA-1
trichostatin A
vorinostat
VU0365114-2
withaferin-a
wortmannin
WZ-4-145

## Sheet: Table 3
TF List		Edges_50							Edges_100							Edges_150							Edges_200
AC008770.3		Source	Target	Score	Pval	Correlation Type	TF Type		Source	Target	Score	Pval	Correlation Type	TF Type		Source	Target	Score	Pval	Correlation Type	TF Type		Source	Target	Score	Pval	Correlation Type	TF Type
AC023509.3		ABCB1	LEF1	0.373848	3.06487e-21	positive correlation	TF		ABCB1	FOXO3	0.267509	3.05333e-11	positive correlation	TF		ABCB1	CREB3L1	-0.204884	4.43647e-07	negative correlation	TF		ABCB1	CREB3L1	-0.204884	4.43647e-07	negative correlation	TF
AC092835.1		ABCB1	ZNF251	0.300203	6.72267e-14	positive correlation	TF		ABCB1	LEF1	0.373848	3.06487e-21	positive correlation	TF		ABCB1	FOXO3	0.267509	3.05333e-11	positive correlation	TF		ABCB1	FOXO3	0.267509	3.05333e-11	positive correlation	TF
AC138696.1		ABCB1	ZNF3	0.336686	2.73491e-17	positive correlation	TF		ABCB1	POU5F1B	0.268573	2.53367e-11	positive correlation	TF		ABCB1	LEF1	0.373848	3.06487e-21	positive correlation	TF		ABCB1	LEF1	0.373848	3.06487e-21	positive correlation	TF
ADNP		ABCB1	ZNF608	0.279402	3.61667e-12	positive correlation	TF		ABCB1	ZFP41	0.261749	8.2684e-11	positive correlation	TF		ABCB1	POU5F1B	0.268573	2.53367e-11	positive correlation	TF		ABCB1	POU5F1B	0.268573	2.53367e-11	positive correlation	TF
ADNP2		ABCB1	ZNF623	0.341731	8.53046e-18	positive correlation	TF		ABCB1	ZNF250	0.270261	1.88107e-11	positive correlation	TF		ABCB1	ZFP41	0.261749	8.2684e-11	positive correlation	TF		ABCB1	SPDEF	-0.201833	6.61189e-07	negative correlation	TF
AEBP1		ABCB1	ZNF696	0.295575	1.67877e-13	positive correlation	TF		ABCB1	ZNF251	0.300203	6.72267e-14	positive correlation	TF		ABCB1	ZNF250	0.270261	1.88107e-11	positive correlation	TF		ABCB1	ZFP41	0.261749	8.2684e-11	positive correlation	TF
AEBP2		ABCB1	ZNF7	0.272424	1.28062e-11	positive correlation	TF		ABCB1	ZNF3	0.336686	2.73491e-17	positive correlation	TF		ABCB1	ZNF251	0.300203	6.72267e-14	positive correlation	TF		ABCB1	ZNF250	0.270261	1.88107e-11	positive correlation	TF
AHCTF1		ABCB1	ZNF707	0.284595	1.37887e-12	positive correlation	TF		ABCB1	ZNF608	0.279402	3.61667e-12	positive correlation	TF		ABCB1	ZNF3	0.336686	2.73491e-17	positive correlation	TF		ABCB1	ZNF251	0.300203	6.72267e-14	positive correlation	TF
AHDC1		ABCB1	ZSCAN25	0.29901	8.52414e-14	positive correlation	TF		ABCB1	ZNF623	0.341731	8.53046e-18	positive correlation	TF		ABCB1	ZNF608	0.279402	3.61667e-12	positive correlation	TF		ABCB1	ZNF3	0.336686	2.73491e-17	positive correlation	TF
AHR		ABCB1	TMEM246	-0.355941	2.85292e-19	negative correlation	no		ABCB1	ZNF696	0.295575	1.67877e-13	positive correlation	TF		ABCB1	ZNF623	0.341731	8.53046e-18	positive correlation	TF		ABCB1	ZNF438	-0.189064	3.28978e-06	negative correlation	TF
AHRR		ABCB1	AVPI1	-0.29088	4.17708e-13	negative correlation	no		ABCB1	ZNF7	0.272424	1.28062e-11	positive correlation	TF		ABCB1	ZNF696	0.295575	1.67877e-13	positive correlation	TF		ABCB1	ZNF608	0.279402	3.61667e-12	positive correlation	TF
AIRE		ABCB1	S100P	-0.27388	9.86611e-12	negative correlation	no		ABCB1	ZNF707	0.284595	1.37887e-12	positive correlation	TF		ABCB1	ZNF7	0.272424	1.28062e-11	positive correlation	TF		ABCB1	ZNF623	0.341731	8.53046e-18	positive correlation	TF
AKAP8		ABCB1	POM121	0.271726	1.45027e-11	positive correlation	no		ABCB1	ZSCAN21	0.255717	2.28705e-10	positive correlation	TF		ABCB1	ZNF707	0.284595	1.37887e-12	positive correlation	TF		ABCB1	ZNF696	0.295575	1.67877e-13	positive correlation	TF
AKAP8L		ABCB1	TRIM56	0.2725	1.26328e-11	positive correlation	no		ABCB1	ZSCAN25	0.29901	8.52414e-14	positive correlation	TF		ABCB1	ZSCAN21	0.255717	2.28705e-10	positive correlation	TF		ABCB1	ZNF7	0.272424	1.28062e-11	positive correlation	TF
AKNA		ABCB1	CPM	0.273147	1.12526e-11	positive correlation	no		ABCB1	TMEM246	-0.355941	2.85292e-19	negative correlation	no		ABCB1	ZSCAN25	0.29901	8.52414e-14	positive correlation	TF		ABCB1	ZNF707	0.284595	1.37887e-12	positive correlation	TF
ALX1		ABCB1	CEL	0.273227	1.10925e-11	positive correlation	no		ABCB1	AVPI1	-0.29088	4.17708e-13	negative correlation	no		ABCB1	TMEM246	-0.355941	2.85292e-19	negative correlation	no		ABCB1	ZSCAN21	0.255717	2.28705e-10	positive correlation	TF
ALX3		ABCB1	CERK	0.27369	1.02077e-11	positive correlation	no		ABCB1	S100P	-0.27388	9.86611e-12	negative correlation	no		ABCB1	AVPI1	-0.29088	4.17708e-13	negative correlation	no		ABCB1	ZSCAN25	0.29901	8.52414e-14	positive correlation	TF
ALX4		ABCB1	OSGIN2	0.275546	7.30557e-12	positive correlation	no		ABCB1	S100A16	-0.266583	3.58997e-11	negative correlation	no		ABCB1	S100P	-0.27388	9.86611e-12	negative correlation	no		ABCB1	TMEM246	-0.355941	2.85292e-19	negative correlation	no
ANHX		ABCB1	EPDR1	0.277851	4.80502e-12	positive correlation	no		ABCB1	MCUB	-0.257629	1.66132e-10	negative correlation	no		ABCB1	S100A16	-0.266583	3.58997e-11	negative correlation	no		ABCB1	AVPI1	-0.29088	4.17708e-13	negative correlation	no
ANKZF1		ABCB1	TOP1MT	0.279469	3.57275e-12	positive correlation	no		ABCB1	YWHAG	0.251847	4.33375e-10	positive correlation	no		ABCB1	MCUB	-0.257629	1.66132e-10	negative correlation	no		ABCB1	S100P	-0.27388	9.86611e-12	negative correlation	no
AR		ABCB1	KIAA1429	0.280147	3.15353e-12	positive correlation	no		ABCB1	SLC3A1	0.251918	4.28338e-10	positive correlation	no		ABCB1	TSPAN15	-0.251706	4.43485e-10	negative correlation	no		ABCB1	S100A16	-0.266583	3.58997e-11	negative correlation	no
ARGFX		ABCB1	ATP6V1C1	0.281827	2.31146e-12	positive correlation	no		ABCB1	NKD1	0.252932	3.62652e-10	positive correlation	no		ABCB1	SLPI	-0.2472	9.20663e-10	negative correlation	no		ABCB1	MCUB	-0.257629	1.66132e-10	negative correlation	no
ARHGAP35		ABCB1	TRIM4	0.282044	2.21993e-12	positive correlation	no		ABCB1	TNS3	0.253045	3.55978e-10	positive correlation	no		ABCB1	KCNK1	-0.244063	1.51797e-09	negative correlation	no		ABCB1	TSPAN15	-0.251706	4.43485e-10	negative correlation	no
ARID2		ABCB1	AVL9	0.284259	1.46849e-12	positive correlation	no		ABCB1	EEF1D	0.253494	3.3061e-10	positive correlation	no		ABCB1	RASAL1	-0.239605	3.05305e-09	negative correlation	no		ABCB1	SLPI	-0.2472	9.20663e-10	negative correlation	no
ARID3A		ABCB1	CHD7	0.285387	1.18825e-12	positive correlation	no		ABCB1	ANKRD46	0.253559	3.27092e-10	positive correlation	no		ABCB1	ENSG00000254531	-0.238935	3.38697e-09	negative correlation	no		ABCB1	KCNK1	-0.244063	1.51797e-09	negative correlation	no
ARID3B		ABCB1	PRKDC	0.285481	1.16737e-12	positive correlation	no		ABCB1	NSMAF	0.25373	3.17943e-10	positive correlation	no		ABCB1	MCU	-0.236807	4.70077e-09	negative correlation	no		ABCB1	RASAL1	-0.239605	3.05305e-09	negative correlation	no
ARID3C		ABCB1	LACTB2	0.285798	1.09961e-12	positive correlation	no		ABCB1	PALD1	0.254145	2.96873e-10	positive correlation	no		ABCB1	ASPHD2	-0.233464	7.81692e-09	negative correlation	no		ABCB1	ENSG00000254531	-0.238935	3.38697e-09	negative correlation	no
ARID5A		ABCB1	PTP4A3	0.287038	8.69921e-13	positive correlation	no		ABCB1	LDLRAD3	0.257019	1.8401e-10	positive correlation	no		ABCB1	FBXO6	-0.233283	8.03338e-09	negative correlation	no		ABCB1	MCU	-0.236807	4.70077e-09	negative correlation	no
ARID5B		ABCB1	IFNLR1	0.287435	8.06923e-13	positive correlation	no		ABCB1	RBM48	0.257555	1.68196e-10	positive correlation	no		ABCB1	MYD88	-0.230511	1.21723e-08	negative correlation	no		ABCB1	ASPHD2	-0.233464	7.81692e-09	negative correlation	no
ARNT		ABCB1	UBR5	0.289891	5.05077e-13	positive correlation	no		ABCB1	GDF11	0.25802	1.55557e-10	positive correlation	no		ABCB1	PSMB8	-0.228826	1.56289e-08	negative correlation	no		ABCB1	FBXO6	-0.233283	8.03338e-09	negative correlation	no
ARNT2		ABCB1	TYW1	0.290671	4.34862e-13	positive correlation	no		ABCB1	NEDD4	0.25884	1.35491e-10	positive correlation	no		ABCB1	SLC45A3	-0.226199	2.29889e-08	negative correlation	no		ABCB1	MYD88	-0.230511	1.21723e-08	negative correlation	no
ARNTL		ABCB1	PDP1	0.291039	4.0515e-13	positive correlation	no		ABCB1	MEX3A	0.25905	1.30769e-10	positive correlation	no		ABCB1	LGALS9	-0.226073	2.3415e-08	negative correlation	no		ABCB1	PSMB8	-0.228826	1.56289e-08	negative correlation	no
ARNTL2		ABCB1	PEX1	0.291636	3.61119e-13	positive correlation	no		ABCB1	MACC1	0.259794	1.15309e-10	positive correlation	no		ABCB1	SHF	-0.224618	2.89335e-08	negative correlation	no		ABCB1	SLC45A3	-0.226199	2.29889e-08	negative correlation	no
ARX		ABCB1	RNF170	0.29172	3.55327e-13	positive correlation	no		ABCB1	SYT7	0.260148	1.08589e-10	positive correlation	no		ABCB1	FSCN1	-0.22461	2.89681e-08	negative correlation	no		ABCB1	LGALS9	-0.226073	2.3415e-08	negative correlation	no
ASCL1		ABCB1	CTTNBP2	0.293666	2.43697e-13	positive correlation	no		ABCB1	GPSM2	0.260487	1.02522e-10	positive correlation	no		ABCB1	GMDS	-0.224448	2.96539e-08	negative correlation	no		ABCB1	SHF	-0.224618	2.89335e-08	negative correlation	no
ASCL2		ABCB1	SEMA3C	0.293697	2.42255e-13	positive correlation	no		ABCB1	LMTK2	0.26117	9.12681e-11	positive correlation	no		ABCB1	AGTRAP	-0.2241	3.11889e-08	negative correlation	no		ABCB1	FSCN1	-0.22461	2.89681e-08	negative correlation	no
ASCL3		ABCB1	KRIT1	0.299234	8.15425e-14	positive correlation	no		ABCB1	KHDRBS3	0.262926	6.75875e-11	positive correlation	no		ABCB1	SMCO4	-0.223259	3.52107e-08	negative correlation	no		ABCB1	GMDS	-0.224448	2.96539e-08	negative correlation	no
ASCL4		ABCB1	TSNARE1	0.300128	6.82392e-14	positive correlation	no		ABCB1	PABPC1	0.264415	5.22937e-11	positive correlation	no		ABCB1	POC1A	-0.223168	3.56744e-08	negative correlation	no		ABCB1	AGTRAP	-0.2241	3.11889e-08	negative correlation	no
ASCL5		ABCB1	PTK2	0.302219	4.48914e-14	positive correlation	no		ABCB1	SLC25A13	0.264542	5.11598e-11	positive correlation	no		ABCB1	NPRL2	-0.218085	7.35198e-08	negative correlation	no		ABCB1	SMCO4	-0.223259	3.52107e-08	negative correlation	no
ASH1L		ABCB1	AMACR	0.304486	2.83997e-14	positive correlation	no		ABCB1	RHOBTB1	0.264666	5.00764e-11	positive correlation	no		ABCB1	PSMB9	-0.216753	8.86071e-08	negative correlation	no		ABCB1	POC1A	-0.223168	3.56744e-08	negative correlation	no
ATF1		ABCB1	LAPTM4B	0.306452	1.90319e-14	positive correlation	no		ABCB1	SLC5A6	0.264968	4.75252e-11	positive correlation	no		ABCB1	PFKP	-0.215354	1.07645e-07	negative correlation	no		ABCB1	NPRL2	-0.218085	7.35198e-08	negative correlation	no
ATF2		ABCB1	MYOM3	0.311481	6.74079e-15	positive correlation	no		ABCB1	WASHC5	0.264978	4.74406e-11	positive correlation	no		ABCB1	HFE	-0.215349	1.07722e-07	negative correlation	no		ABCB1	PSMB9	-0.216753	8.86071e-08	negative correlation	no
ATF3		ABCB1	ARFGEF1	0.313081	4.82488e-15	positive correlation	no		ABCB1	EIF3H	0.265096	4.64815e-11	positive correlation	no		ABCB1	HPSE	-0.215108	1.11386e-07	negative correlation	no		ABCB1	PFKP	-0.215354	1.07645e-07	negative correlation	no
ATF4		ABCB1	WLS	0.313913	4.05162e-15	positive correlation	no		ABCB1	TNFSF11	0.266079	3.91866e-11	positive correlation	no		ABCB1	ANO1	-0.214096	1.28104e-07	negative correlation	no		ABCB1	HFE	-0.215349	1.07722e-07	negative correlation	no
ATF5		ABCB1	GATAD1	0.317574	1.86647e-15	positive correlation	no		ABCB1	PDE7A	0.266222	3.82238e-11	positive correlation	no		ABCB1	CBR3	-0.213838	1.32743e-07	negative correlation	no		ABCB1	HPSE	-0.215108	1.11386e-07	negative correlation	no
ATF6		ABCB1	WWP1	0.324482	4.19799e-16	positive correlation	no		ABCB1	SEMA3A	0.266776	3.47073e-11	positive correlation	no		ABCB1	SYNGR2	-0.213612	1.3694e-07	negative correlation	no		ABCB1	ANO1	-0.214096	1.28104e-07	negative correlation	no
ATF6B		ABCB1	DUSP16	0.324519	4.16401e-16	positive correlation	no		ABCB1	C8orf33	0.26733	3.15097e-11	positive correlation	no		ABCB1	UBE2L6	-0.213147	1.45981e-07	negative correlation	no		ABCB1	CBR3	-0.213838	1.32743e-07	negative correlation	no
ATF7		ABCB1	AREG	0.335667	3.45191e-17	positive correlation	no		ABCB1	CYTH3	0.267454	3.08335e-11	positive correlation	no		ABCB1	MYDGF	-0.212972	1.49529e-07	negative correlation	no		ABCB1	SYNGR2	-0.213612	1.3694e-07	negative correlation	no
ATMIN		ABCB1	STX3	0.338361	1.86199e-17	positive correlation	no		ABCB1	PTCH1	0.26751	3.05318e-11	positive correlation	no		ABCB1	B9D1	-0.211674	1.78563e-07	negative correlation	no		ABCB1	UBE2L6	-0.213147	1.45981e-07	negative correlation	no
ATOH1		ABCB1	DEPDC7	0.37546	2.00932e-21	positive correlation	no		ABCB1	RPL7	0.267626	2.99185e-11	positive correlation	no		ABCB1	MRPL43	-0.211599	1.80378e-07	negative correlation	no		ABCB1	MYDGF	-0.212972	1.49529e-07	negative correlation	no
ATOH7									ABCB1	DPY19L4	0.267755	2.92473e-11	positive correlation	no		ABCB1	SLC4A11	-0.210091	2.21352e-07	negative correlation	no		ABCB1	B9D1	-0.211674	1.78563e-07	negative correlation	no
ATOH8									ABCB1	ADAMTSL2	0.267981	2.81117e-11	positive correlation	no		ABCB1	NLRC5	-0.209246	2.48096e-07	negative correlation	no		ABCB1	MRPL43	-0.211599	1.80378e-07	negative correlation	no
BACH1									ABCB1	ERV3-1	0.26839	2.61635e-11	positive correlation	no		ABCB1	S100A6	-0.20896	2.57829e-07	negative correlation	no		ABCB1	SLC4A11	-0.210091	2.21352e-07	negative correlation	no
BACH2									ABCB1	RNF43	0.268582	2.52969e-11	positive correlation	no		ABCB1	NAA38	-0.208444	2.76349e-07	negative correlation	no		ABCB1	NLRC5	-0.209246	2.48096e-07	negative correlation	no
BARHL1									ABCB1	CHRAC1	0.268937	2.37666e-11	positive correlation	no		ABCB1	RPN1	-0.206827	3.42961e-07	negative correlation	no		ABCB1	S100A6	-0.20896	2.57829e-07	negative correlation	no
BARHL2									ABCB1	VAV3	0.269392	2.1933e-11	positive correlation	no		ABCB1	MRAP2	-0.206805	3.43996e-07	negative correlation	no		ABCB1	NAA38	-0.208444	2.76349e-07	negative correlation	no
BARX1									ABCB1	MGAT5	0.26951	2.14816e-11	positive correlation	no		ABCB1	TSPO	-0.206176	3.73937e-07	negative correlation	no		ABCB1	RPN1	-0.206827	3.42961e-07	negative correlation	no
BARX2									ABCB1	BAZ1B	0.269782	2.04743e-11	positive correlation	no		ABCB1	REEP4	-0.206008	3.82362e-07	negative correlation	no		ABCB1	MRAP2	-0.206805	3.43996e-07	negative correlation	no
BATF									ABCB1	CRCP	0.269924	1.99672e-11	positive correlation	no		ABCB1	CDC42EP4	-0.20596	3.84799e-07	negative correlation	no		ABCB1	TSPO	-0.206176	3.73937e-07	negative correlation	no
BATF2									ABCB1	AUTS2	0.27031	1.86498e-11	positive correlation	no		ABCB1	EMP2	-0.205119	4.30089e-07	negative correlation	no		ABCB1	REEP4	-0.206008	3.82362e-07	negative correlation	no
BATF3									ABCB1	UTP23	0.271118	1.61608e-11	positive correlation	no		ABCB1	SNRNP25	-0.20495	4.39772e-07	negative correlation	no		ABCB1	CDC42EP4	-0.20596	3.84799e-07	negative correlation	no
BAZ2A									ABCB1	ABAT	0.271353	1.54975e-11	positive correlation	no		ABCB1	DCPS	-0.204851	4.45554e-07	negative correlation	no		ABCB1	EMP2	-0.205119	4.30089e-07	negative correlation	no
BAZ2B									ABCB1	POM121	0.271726	1.45027e-11	positive correlation	no		ABCB1	IL17RC	-0.204609	4.59986e-07	negative correlation	no		ABCB1	SNRNP25	-0.20495	4.39772e-07	negative correlation	no
BBX									ABCB1	TRIM56	0.2725	1.26328e-11	positive correlation	no		ABCB1	SERF2	-0.204461	4.69005e-07	positive correlation	no		ABCB1	DCPS	-0.204851	4.45554e-07	negative correlation	no
BCL11A									ABCB1	CPM	0.273147	1.12526e-11	positive correlation	no		ABCB1	MCOLN2	0.250468	5.42786e-10	positive correlation	no		ABCB1	IL17RC	-0.204609	4.59986e-07	negative correlation	no
BCL11B									ABCB1	CEL	0.273227	1.10925e-11	positive correlation	no		ABCB1	EFCAB14	0.250843	5.10627e-10	positive correlation	no		ABCB1	SERF2	-0.204461	4.69005e-07	negative correlation	no
BCL6									ABCB1	CERK	0.27369	1.02077e-11	positive correlation	no		ABCB1	SLC20A2	0.251065	4.92451e-10	positive correlation	no		ABCB1	C10orf35	-0.204257	4.81771e-07	negative correlation	no
BCL6B									ABCB1	OSGIN2	0.275546	7.30557e-12	positive correlation	no		ABCB1	TAF2	0.251364	4.69e-10	positive correlation	no		ABCB1	LMNA	-0.204034	4.96088e-07	negative correlation	no
BHLHA15									ABCB1	EPDR1	0.277851	4.80502e-12	positive correlation	no		ABCB1	EREG	0.251681	4.45298e-10	positive correlation	no		ABCB1	TK1	-0.203269	5.48366e-07	negative correlation	no
BHLHA9									ABCB1	TOP1MT	0.279469	3.57275e-12	positive correlation	no		ABCB1	YWHAG	0.251847	4.33375e-10	positive correlation	no		ABCB1	CYB561D2	-0.203198	5.53521e-07	negative correlation	no
BHLHE22									ABCB1	KIAA1429	0.280147	3.15353e-12	positive correlation	no		ABCB1	SLC3A1	0.251918	4.28338e-10	positive correlation	no		ABCB1	INPP1	-0.203091	5.61256e-07	negative correlation	no
BHLHE23									ABCB1	ATP6V1C1	0.281827	2.31146e-12	positive correlation	no		ABCB1	NKD1	0.252932	3.62652e-10	positive correlation	no		ABCB1	WRAP53	-0.203041	5.64977e-07	negative correlation	no
BHLHE40									ABCB1	TRIM4	0.282044	2.21993e-12	positive correlation	no		ABCB1	TNS3	0.253045	3.55978e-10	positive correlation	no		ABCB1	CARD19	-0.202577	6.0022e-07	negative correlation	no
BHLHE41									ABCB1	AVL9	0.284259	1.46849e-12	positive correlation	no		ABCB1	EEF1D	0.253494	3.3061e-10	positive correlation	no		ABCB1	SQOR	-0.202319	6.20756e-07	negative correlation	no
BNC1									ABCB1	CHD7	0.285387	1.18825e-12	positive correlation	no		ABCB1	ANKRD46	0.253559	3.27092e-10	positive correlation	no		ABCB1	SEC13	-0.202015	6.45738e-07	negative correlation	no
BNC2									ABCB1	PRKDC	0.285481	1.16737e-12	positive correlation	no		ABCB1	NSMAF	0.25373	3.17943e-10	positive correlation	no		ABCB1	DAG1	-0.201948	6.51357e-07	negative correlation	no
BORCS8-MEF2B									ABCB1	LACTB2	0.285798	1.09961e-12	positive correlation	no		ABCB1	PALD1	0.254145	2.96873e-10	positive correlation	no		ABCB1	CD55	-0.201875	6.57608e-07	negative correlation	no
BPTF									ABCB1	PTP4A3	0.287038	8.69921e-13	positive correlation	no		ABCB1	LDLRAD3	0.257019	1.8401e-10	positive correlation	no		ABCB1	DUSP4	-0.201838	6.60749e-07	negative correlation	no
BRF2									ABCB1	IFNLR1	0.287435	8.06923e-13	positive correlation	no		ABCB1	RBM48	0.257555	1.68196e-10	positive correlation	no		ABCB1	MOCOS	-0.201525	6.8812e-07	negative correlation	no
BSX									ABCB1	UBR5	0.289891	5.05077e-13	positive correlation	no		ABCB1	GDF11	0.25802	1.55557e-10	positive correlation	no		ABCB1	METRNL	-0.20032	8.04089e-07	negative correlation	no
C11orf95									ABCB1	TYW1	0.290671	4.34862e-13	positive correlation	no		ABCB1	NEDD4	0.25884	1.35491e-10	positive correlation	no		ABCB1	C12orf57	-0.199094	9.41128e-07	negative correlation	no
CAMTA1									ABCB1	PDP1	0.291039	4.0515e-13	positive correlation	no		ABCB1	MEX3A	0.25905	1.30769e-10	positive correlation	no		ABCB1	BLVRB	-0.197861	1.10152e-06	negative correlation	no
CAMTA2									ABCB1	PEX1	0.291636	3.61119e-13	positive correlation	no		ABCB1	MACC1	0.259794	1.15309e-10	positive correlation	no		ABCB1	PIMREG	-0.197724	1.12092e-06	negative correlation	no
CARF									ABCB1	RNF170	0.29172	3.55327e-13	positive correlation	no		ABCB1	SYT7	0.260148	1.08589e-10	positive correlation	no		ABCB1	RAD51	-0.197477	1.15666e-06	negative correlation	no
CASZ1									ABCB1	CTTNBP2	0.293666	2.43697e-13	positive correlation	no		ABCB1	GPSM2	0.260487	1.02522e-10	positive correlation	no		ABCB1	ABTB1	-0.197342	1.17663e-06	negative correlation	no
CBX2									ABCB1	SEMA3C	0.293697	2.42255e-13	positive correlation	no		ABCB1	LMTK2	0.26117	9.12681e-11	positive correlation	no		ABCB1	CHCHD1	-0.197149	1.20585e-06	negative correlation	no
CC2D1A									ABCB1	KRIT1	0.299234	8.15425e-14	positive correlation	no		ABCB1	KHDRBS3	0.262926	6.75875e-11	positive correlation	no		ABCB1	S100A11	-0.196801	1.26013e-06	negative correlation	no
CCDC169-SOHLH2									ABCB1	TSNARE1	0.300128	6.82392e-14	positive correlation	no		ABCB1	PABPC1	0.264415	5.22937e-11	positive correlation	no		ABCB1	MUC1	-0.196297	1.34298e-06	negative correlation	no
CCDC17									ABCB1	PTK2	0.302219	4.48914e-14	positive correlation	no		ABCB1	SLC25A13	0.264542	5.11598e-11	positive correlation	no		ABCB1	PYCARD	-0.196242	1.35237e-06	negative correlation	no
CDC5L									ABCB1	AMACR	0.304486	2.83997e-14	positive correlation	no		ABCB1	RHOBTB1	0.264666	5.00764e-11	positive correlation	no		ABCB1	GUK1	-0.196083	1.37968e-06	negative correlation	no
CDX1									ABCB1	LAPTM4B	0.306452	1.90319e-14	positive correlation	no		ABCB1	SLC5A6	0.264968	4.75252e-11	positive correlation	no		ABCB1	NANS	-0.195817	1.42676e-06	negative correlation	no
CDX2									ABCB1	MYOM3	0.311481	6.74079e-15	positive correlation	no		ABCB1	WASHC5	0.264978	4.74406e-11	positive correlation	no		ABCB1	ABHD5	-0.195637	1.45936e-06	negative correlation	no
CDX4									ABCB1	ARFGEF1	0.313081	4.82488e-15	positive correlation	no		ABCB1	EIF3H	0.265096	4.64815e-11	positive correlation	no		ABCB1	SERPINB6	-0.195559	1.47377e-06	negative correlation	no
CEBPA									ABCB1	WLS	0.313913	4.05162e-15	positive correlation	no		ABCB1	TNFSF11	0.266079	3.91866e-11	positive correlation	no		ABCB1	IFITM2	-0.195258	1.5305e-06	negative correlation	no
CEBPB									ABCB1	GATAD1	0.317574	1.86647e-15	positive correlation	no		ABCB1	PDE7A	0.266222	3.82238e-11	positive correlation	no		ABCB1	UQCRC1	-0.195236	1.53476e-06	negative correlation	no
CEBPD									ABCB1	WWP1	0.324482	4.19799e-16	positive correlation	no		ABCB1	SEMA3A	0.266776	3.47073e-11	positive correlation	no		ABCB1	YIF1B	-0.19467	1.64764e-06	negative correlation	no
CEBPE									ABCB1	DUSP16	0.324519	4.16401e-16	positive correlation	no		ABCB1	C8orf33	0.26733	3.15097e-11	positive correlation	no		ABCB1	PSMB10	-0.194561	1.6702e-06	negative correlation	no
CEBPG									ABCB1	AREG	0.335667	3.45191e-17	positive correlation	no		ABCB1	CYTH3	0.267454	3.08335e-11	positive correlation	no		ABCB1	GMPPB	-0.19375	1.84814e-06	negative correlation	no
CEBPZ									ABCB1	STX3	0.338361	1.86199e-17	positive correlation	no		ABCB1	PTCH1	0.26751	3.05318e-11	positive correlation	no		ABCB1	RTP4	-0.193488	1.90951e-06	negative correlation	no
CENPA									ABCB1	DEPDC7	0.37546	2.00932e-21	positive correlation	no		ABCB1	RPL7	0.267626	2.99185e-11	positive correlation	no		ABCB1	DHX58	-0.193296	1.95563e-06	negative correlation	no
CENPB																ABCB1	DPY19L4	0.267755	2.92473e-11	positive correlation	no		ABCB1	MDFI	-0.192591	2.13439e-06	negative correlation	no
CENPBD1																ABCB1	ADAMTSL2	0.267981	2.81117e-11	positive correlation	no		ABCB1	H1FX	-0.19176	2.36498e-06	negative correlation	no
CENPS																ABCB1	ERV3-1	0.26839	2.61635e-11	positive correlation	no		ABCB1	HSH2D	-0.19134	2.49056e-06	negative correlation	no
CENPT																ABCB1	RNF43	0.268582	2.52969e-11	positive correlation	no		ABCB1	TMPRSS3	-0.191276	2.51021e-06	negative correlation	no
CENPX																ABCB1	CHRAC1	0.268937	2.37666e-11	positive correlation	no		ABCB1	FAM57A	-0.191242	2.52092e-06	negative correlation	no
CGGBP1																ABCB1	VAV3	0.269392	2.1933e-11	positive correlation	no		ABCB1	PARD6A	-0.190874	2.63748e-06	negative correlation	no
CHAMP1																ABCB1	MGAT5	0.26951	2.14816e-11	positive correlation	no		ABCB1	BAK1	-0.190802	2.66089e-06	negative correlation	no
CHCHD3																ABCB1	BAZ1B	0.269782	2.04743e-11	positive correlation	no		ABCB1	SF3B5	-0.18966	3.0594e-06	negative correlation	no
CIC																ABCB1	CRCP	0.269924	1.99672e-11	positive correlation	no		ABCB1	HR	-0.189346	3.17874e-06	negative correlation	no
CLOCK																ABCB1	AUTS2	0.27031	1.86498e-11	positive correlation	no		ABCB1	IFI27L1	-0.18931	3.19293e-06	negative correlation	no
CPEB1																ABCB1	UTP23	0.271118	1.61608e-11	positive correlation	no		ABCB1	MLPH	-0.189193	3.23844e-06	negative correlation	no
CPXCR1																ABCB1	ABAT	0.271353	1.54975e-11	positive correlation	no		ABCB1	UBA7	-0.189102	3.27471e-06	negative correlation	no
CREB1																ABCB1	POM121	0.271726	1.45027e-11	positive correlation	no		ABCB1	ELP6	-0.188722	3.42932e-06	negative correlation	no
CREB3																ABCB1	TRIM56	0.2725	1.26328e-11	positive correlation	no		ABCB1	IL15RA	-0.188529	3.51027e-06	negative correlation	no
CREB3L1																ABCB1	CPM	0.273147	1.12526e-11	positive correlation	no		ABCB1	MCOLN2	0.250468	5.42786e-10	positive correlation	no
CREB3L2																ABCB1	CEL	0.273227	1.10925e-11	positive correlation	no		ABCB1	EFCAB14	0.250843	5.10627e-10	positive correlation	no
CREB3L3																ABCB1	CERK	0.27369	1.02077e-11	positive correlation	no		ABCB1	SLC20A2	0.251065	4.92451e-10	positive correlation	no
CREB3L4																ABCB1	OSGIN2	0.275546	7.30557e-12	positive correlation	no		ABCB1	TAF2	0.251364	4.69e-10	positive correlation	no
CREB5																ABCB1	EPDR1	0.277851	4.80502e-12	positive correlation	no		ABCB1	EREG	0.251681	4.45298e-10	positive correlation	no
CREBL2																ABCB1	TOP1MT	0.279469	3.57275e-12	positive correlation	no		ABCB1	YWHAG	0.251847	4.33375e-10	positive correlation	no
CREBZF																ABCB1	KIAA1429	0.280147	3.15353e-12	positive correlation	no		ABCB1	SLC3A1	0.251918	4.28338e-10	positive correlation	no
CREM																ABCB1	ATP6V1C1	0.281827	2.31146e-12	positive correlation	no		ABCB1	NKD1	0.252932	3.62652e-10	positive correlation	no
CRX																ABCB1	TRIM4	0.282044	2.21993e-12	positive correlation	no		ABCB1	TNS3	0.253045	3.55978e-10	positive correlation	no
CSRNP1																ABCB1	AVL9	0.284259	1.46849e-12	positive correlation	no		ABCB1	EEF1D	0.253494	3.3061e-10	positive correlation	no
CSRNP2																ABCB1	CHD7	0.285387	1.18825e-12	positive correlation	no		ABCB1	ANKRD46	0.253559	3.27092e-10	positive correlation	no
CSRNP3																ABCB1	PRKDC	0.285481	1.16737e-12	positive correlation	no		ABCB1	NSMAF	0.25373	3.17943e-10	positive correlation	no
CTCF																ABCB1	LACTB2	0.285798	1.09961e-12	positive correlation	no		ABCB1	PALD1	0.254145	2.96873e-10	positive correlation	no
CTCFL																ABCB1	PTP4A3	0.287038	8.69921e-13	positive correlation	no		ABCB1	LDLRAD3	0.257019	1.8401e-10	positive correlation	no
CUX1																ABCB1	IFNLR1	0.287435	8.06923e-13	positive correlation	no		ABCB1	RBM48	0.257555	1.68196e-10	positive correlation	no
CUX2																ABCB1	UBR5	0.289891	5.05077e-13	positive correlation	no		ABCB1	GDF11	0.25802	1.55557e-10	positive correlation	no
CXXC1																ABCB1	TYW1	0.290671	4.34862e-13	positive correlation	no		ABCB1	NEDD4	0.25884	1.35491e-10	positive correlation	no
CXXC4																ABCB1	PDP1	0.291039	4.0515e-13	positive correlation	no		ABCB1	MEX3A	0.25905	1.30769e-10	positive correlation	no
CXXC5																ABCB1	PEX1	0.291636	3.61119e-13	positive correlation	no		ABCB1	MACC1	0.259794	1.15309e-10	positive correlation	no
DACH1																ABCB1	RNF170	0.29172	3.55327e-13	positive correlation	no		ABCB1	SYT7	0.260148	1.08589e-10	positive correlation	no
DACH2																ABCB1	CTTNBP2	0.293666	2.43697e-13	positive correlation	no		ABCB1	GPSM2	0.260487	1.02522e-10	positive correlation	no
DBP																ABCB1	SEMA3C	0.293697	2.42255e-13	positive correlation	no		ABCB1	LMTK2	0.26117	9.12681e-11	positive correlation	no
DBX1																ABCB1	KRIT1	0.299234	8.15425e-14	positive correlation	no		ABCB1	KHDRBS3	0.262926	6.75875e-11	positive correlation	no
DBX2																ABCB1	TSNARE1	0.300128	6.82392e-14	positive correlation	no		ABCB1	PABPC1	0.264415	5.22937e-11	positive correlation	no
DDIT3																ABCB1	PTK2	0.302219	4.48914e-14	positive correlation	no		ABCB1	SLC25A13	0.264542	5.11598e-11	positive correlation	no
DEAF1																ABCB1	AMACR	0.304486	2.83997e-14	positive correlation	no		ABCB1	RHOBTB1	0.264666	5.00764e-11	positive correlation	no
DLX1																ABCB1	LAPTM4B	0.306452	1.90319e-14	positive correlation	no		ABCB1	SLC5A6	0.264968	4.75252e-11	positive correlation	no
DLX2																ABCB1	MYOM3	0.311481	6.74079e-15	positive correlation	no		ABCB1	WASHC5	0.264978	4.74406e-11	positive correlation	no
DLX3																ABCB1	ARFGEF1	0.313081	4.82488e-15	positive correlation	no		ABCB1	EIF3H	0.265096	4.64815e-11	positive correlation	no
DLX4																ABCB1	WLS	0.313913	4.05162e-15	positive correlation	no		ABCB1	TNFSF11	0.266079	3.91866e-11	positive correlation	no
DLX5																ABCB1	GATAD1	0.317574	1.86647e-15	positive correlation	no		ABCB1	PDE7A	0.266222	3.82238e-11	positive correlation	no
DLX6																ABCB1	WWP1	0.324482	4.19799e-16	positive correlation	no		ABCB1	SEMA3A	0.266776	3.47073e-11	positive correlation	no
DMBX1																ABCB1	DUSP16	0.324519	4.16401e-16	positive correlation	no		ABCB1	C8orf33	0.26733	3.15097e-11	positive correlation	no
DMRT1																ABCB1	AREG	0.335667	3.45191e-17	positive correlation	no		ABCB1	CYTH3	0.267454	3.08335e-11	positive correlation	no
DMRT2																ABCB1	STX3	0.338361	1.86199e-17	positive correlation	no		ABCB1	PTCH1	0.26751	3.05318e-11	positive correlation	no
DMRT3																ABCB1	DEPDC7	0.37546	2.00932e-21	positive correlation	no		ABCB1	RPL7	0.267626	2.99185e-11	positive correlation	no
DMRTA1																							ABCB1	DPY19L4	0.267755	2.92473e-11	positive correlation	no
DMRTA2																							ABCB1	ADAMTSL2	0.267981	2.81117e-11	positive correlation	no
DMRTB1																							ABCB1	ERV3-1	0.26839	2.61635e-11	positive correlation	no
DMRTC2																							ABCB1	RNF43	0.268582	2.52969e-11	positive correlation	no
DMTF1																							ABCB1	CHRAC1	0.268937	2.37666e-11	positive correlation	no
DNMT1																							ABCB1	VAV3	0.269392	2.1933e-11	positive correlation	no
DNTTIP1																							ABCB1	MGAT5	0.26951	2.14816e-11	positive correlation	no
DOT1L																							ABCB1	BAZ1B	0.269782	2.04743e-11	positive correlation	no
DPF1																							ABCB1	CRCP	0.269924	1.99672e-11	positive correlation	no
DPF3																							ABCB1	AUTS2	0.27031	1.86498e-11	positive correlation	no
DPRX																							ABCB1	UTP23	0.271118	1.61608e-11	positive correlation	no
DR1																							ABCB1	ABAT	0.271353	1.54975e-11	positive correlation	no
DRAP1																							ABCB1	POM121	0.271726	1.45027e-11	positive correlation	no
DRGX																							ABCB1	TRIM56	0.2725	1.26328e-11	positive correlation	no
DUX1																							ABCB1	CPM	0.273147	1.12526e-11	positive correlation	no
DUX3																							ABCB1	CEL	0.273227	1.10925e-11	positive correlation	no
DUX4																							ABCB1	CERK	0.27369	1.02077e-11	positive correlation	no
DUXA																							ABCB1	OSGIN2	0.275546	7.30557e-12	positive correlation	no
DZIP1																							ABCB1	EPDR1	0.277851	4.80502e-12	positive correlation	no
E2F1																							ABCB1	TOP1MT	0.279469	3.57275e-12	positive correlation	no
E2F2																							ABCB1	KIAA1429	0.280147	3.15353e-12	positive correlation	no
E2F3																							ABCB1	ATP6V1C1	0.281827	2.31146e-12	positive correlation	no
E2F4																							ABCB1	TRIM4	0.282044	2.21993e-12	positive correlation	no
E2F5																							ABCB1	AVL9	0.284259	1.46849e-12	positive correlation	no
E2F6																							ABCB1	CHD7	0.285387	1.18825e-12	positive correlation	no
E2F7																							ABCB1	PRKDC	0.285481	1.16737e-12	positive correlation	no
E2F8																							ABCB1	LACTB2	0.285798	1.09961e-12	positive correlation	no
E4F1																							ABCB1	PTP4A3	0.287038	8.69921e-13	positive correlation	no
EBF1																							ABCB1	IFNLR1	0.287435	8.06923e-13	positive correlation	no
EBF2																							ABCB1	UBR5	0.289891	5.05077e-13	positive correlation	no
EBF3																							ABCB1	TYW1	0.290671	4.34862e-13	positive correlation	no
EBF4																							ABCB1	PDP1	0.291039	4.0515e-13	positive correlation	no
EEA1																							ABCB1	PEX1	0.291636	3.61119e-13	positive correlation	no
EGR1																							ABCB1	RNF170	0.29172	3.55327e-13	positive correlation	no
EGR2																							ABCB1	CTTNBP2	0.293666	2.43697e-13	positive correlation	no
EGR3																							ABCB1	SEMA3C	0.293697	2.42255e-13	positive correlation	no
EGR4																							ABCB1	KRIT1	0.299234	8.15425e-14	positive correlation	no
EHF																							ABCB1	TSNARE1	0.300128	6.82392e-14	positive correlation	no
ELF1																							ABCB1	PTK2	0.302219	4.48914e-14	positive correlation	no
ELF2																							ABCB1	AMACR	0.304486	2.83997e-14	positive correlation	no
ELF3																							ABCB1	LAPTM4B	0.306452	1.90319e-14	positive correlation	no
ELF4																							ABCB1	MYOM3	0.311481	6.74079e-15	positive correlation	no
ELF5																							ABCB1	ARFGEF1	0.313081	4.82488e-15	positive correlation	no
ELK1																							ABCB1	WLS	0.313913	4.05162e-15	positive correlation	no
ELK3																							ABCB1	GATAD1	0.317574	1.86647e-15	positive correlation	no
ELK4																							ABCB1	WWP1	0.324482	4.19799e-16	positive correlation	no
EMX1																							ABCB1	DUSP16	0.324519	4.16401e-16	positive correlation	no
EMX2																							ABCB1	AREG	0.335667	3.45191e-17	positive correlation	no
EN1																							ABCB1	STX3	0.338361	1.86199e-17	positive correlation	no
EN2																							ABCB1	DEPDC7	0.37546	2.00932e-21	positive correlation	no
EOMES
EPAS1
ERF
ERG
ESR1
ESR2
ESRRA
ESRRB
ESRRG
ESX1
ETS1
ETS2
ETV1
ETV2
ETV3
ETV3L
ETV4
ETV5
ETV6
ETV7
EVX1
EVX2
FAM170A
FAM200B
FBXL19
FERD3L
FEV
FEZF1
FEZF2
FIGLA
FIZ1
FLI1
FLYWCH1
FOS
FOSB
FOSL1
FOSL2
FOXA1
FOXA2
FOXA3
FOXB1
FOXB2
FOXC1
FOXC2
FOXD1
FOXD2
FOXD3
FOXD4
FOXD4L1
FOXD4L3
FOXD4L4
FOXD4L5
FOXD4L6
FOXE1
FOXE3
FOXF1
FOXF2
FOXG1
FOXH1
FOXI1
FOXI2
FOXI3
FOXJ1
FOXJ2
FOXJ3
FOXK1
FOXK2
FOXL1
FOXL2
FOXM1
FOXN1
FOXN2
FOXN3
FOXN4
FOXO1
FOXO3
FOXO4
FOXO6
FOXP1
FOXP2
FOXP3
FOXP4
FOXQ1
FOXR1
FOXR2
FOXS1
GABPA
GATA1
GATA2
GATA3
GATA4
GATA5
GATA6
GATAD2A
GATAD2B
GBX1
GBX2
GCM1
GCM2
GFI1
GFI1B
GLI1
GLI2
GLI3
GLI4
GLIS1
GLIS2
GLIS3
GLMP
GLYR1
GMEB1
GMEB2
GPBP1
GPBP1L1
GRHL1
GRHL2
GRHL3
GSC
GSC2
GSX1
GSX2
GTF2B
GTF2I
GTF2IRD1
GTF2IRD2
GTF2IRD2B
GTF3A
GZF1
HAND1
HAND2
HBP1
HDX
HELT
HES1
HES2
HES3
HES4
HES5
HES6
HES7
HESX1
HEY1
HEY2
HEYL
HHEX
HIC1
HIC2
HIF1A
HIF3A
HINFP
HIVEP1
HIVEP2
HIVEP3
HKR1
HLF
HLX
HMBOX1
HMG20A
HMG20B
HMGA1
HMGA2
HMGN3
HMX1
HMX2
HMX3
HNF1A
HNF1B
HNF4A
HNF4G
HOMEZ
HOXA1
HOXA10
HOXA11
HOXA13
HOXA2
HOXA3
HOXA4
HOXA5
HOXA6
HOXA7
HOXA9
HOXB1
HOXB13
HOXB2
HOXB3
HOXB4
HOXB5
HOXB6
HOXB7
HOXB8
HOXB9
HOXC10
HOXC11
HOXC12
HOXC13
HOXC4
HOXC5
HOXC6
HOXC8
HOXC9
HOXD1
HOXD10
HOXD11
HOXD12
HOXD13
HOXD3
HOXD4
HOXD8
HOXD9
HSF1
HSF2
HSF4
HSF5
HSFX1
HSFX2
HSFY1
HSFY2
IKZF1
IKZF2
IKZF3
IKZF4
IKZF5
INSM1
INSM2
IRF1
IRF2
IRF3
IRF4
IRF5
IRF6
IRF7
IRF8
IRF9
IRX1
IRX2
IRX3
IRX4
IRX5
IRX6
ISL1
ISL2
ISX
JAZF1
JDP2
JRK
JRKL
JUN
JUNB
JUND
KAT7
KCMF1
KCNIP3
KDM2A
KDM2B
KDM5B
KIN
KLF1
KLF10
KLF11
KLF12
KLF13
KLF14
KLF15
KLF16
KLF17
KLF2
KLF3
KLF4
KLF5
KLF6
KLF7
KLF8
KLF9
KMT2A
KMT2B
L3MBTL1
L3MBTL3
L3MBTL4
LBX1
LBX2
LCOR
LCORL
LEF1
LEUTX
LHX1
LHX2
LHX3
LHX4
LHX5
LHX6
LHX8
LHX9
LIN28A
LIN28B
LIN54
LMX1A
LMX1B
LTF
LYL1
MAF
MAFA
MAFB
MAFF
MAFG
MAFK
MAX
MAZ
MBD1
MBD2
MBD3
MBD4
MBD6
MBNL2
MECOM
MECP2
MEF2A
MEF2B
MEF2C
MEF2D
MEIS1
MEIS2
MEIS3
MEOX1
MEOX2
MESP1
MESP2
MGA
MITF
MIXL1
MKX
MLX
MLXIP
MLXIPL
MNT
MNX1
MSANTD1
MSANTD3
MSANTD4
MSC
MSGN1
MSX1
MSX2
MTERF1
MTERF2
MTERF3
MTERF4
MTF1
MTF2
MXD1
MXD3
MXD4
MXI1
MYB
MYBL1
MYBL2
MYC
MYCL
MYCN
MYF5
MYF6
MYNN
MYOD1
MYOG
MYPOP
MYRF
MYRFL
MYSM1
MYT1
MYT1L
MZF1
NACC2
NAIF1
NANOG
NANOGNB
NANOGP8
NCOA1
NCOA2
NCOA3
NEUROD1
NEUROD2
NEUROD4
NEUROD6
NEUROG1
NEUROG2
NEUROG3
NFAT5
NFATC1
NFATC2
NFATC3
NFATC4
NFE2
NFE2L1
NFE2L2
NFE2L3
NFE4
NFIA
NFIB
NFIC
NFIL3
NFIX
NFKB1
NFKB2
NFX1
NFXL1
NFYA
NFYB
NFYC
NHLH1
NHLH2
NKRF
NKX1-1
NKX1-2
NKX2-1
NKX2-2
NKX2-3
NKX2-4
NKX2-5
NKX2-6
NKX2-8
NKX3-1
NKX3-2
NKX6-1
NKX6-2
NKX6-3
NME2
NOBOX
NOTO
NPAS1
NPAS2
NPAS3
NPAS4
NR0B1
NR1D1
NR1D2
NR1H2
NR1H3
NR1H4
NR1I2
NR1I3
NR2C1
NR2C2
NR2E1
NR2E3
NR2F1
NR2F2
NR2F6
NR3C1
NR3C2
NR4A1
NR4A2
NR4A3
NR5A1
NR5A2
NR6A1
NRF1
NRL
OLIG1
OLIG2
OLIG3
ONECUT1
ONECUT2
ONECUT3
OSR1
OSR2
OTP
OTX1
OTX2
OVOL1
OVOL2
OVOL3
PA2G4
PATZ1
PAX1
PAX2
PAX3
PAX4
PAX5
PAX6
PAX7
PAX8
PAX9
PBX1
PBX2
PBX3
PBX4
PCGF2
PCGF6
PDX1
PEG3
PGR
PHF1
PHF19
PHF20
PHF21A
PHOX2A
PHOX2B
PIN1
PITX1
PITX2
PITX3
PKNOX1
PKNOX2
PLAG1
PLAGL1
PLAGL2
PLSCR1
POGK
POU1F1
POU2AF1
POU2F1
POU2F2
POU2F3
POU3F1
POU3F2
POU3F3
POU3F4
POU4F1
POU4F2
POU4F3
POU5F1
POU5F1B
POU5F2
POU6F1
POU6F2
PPARA
PPARD
PPARG
PRDM1
PRDM10
PRDM12
PRDM13
PRDM14
PRDM15
PRDM16
PRDM2
PRDM4
PRDM5
PRDM6
PRDM8
PRDM9
PREB
PRMT3
PROP1
PROX1
PROX2
PRR12
PRRX1
PRRX2
PTF1A
PURA
PURB
PURG
RAG1
RARA
RARB
RARG
RAX
RAX2
RBAK
RBCK1
RBPJ
RBPJL
RBSN
REL
RELA
RELB
REPIN1
REST
REXO4
RFX1
RFX2
RFX3
RFX4
RFX5
RFX6
RFX7
RFX8
RHOXF1
RHOXF2
RHOXF2B
RLF
RORA
RORB
RORC
RREB1
RUNX1
RUNX2
RUNX3
RXRA
RXRB
RXRG
SAFB
SAFB2
SALL1
SALL2
SALL3
SALL4
SATB1
SATB2
SCMH1
SCML4
SCRT1
SCRT2
SCX
SEBOX
SETBP1
SETDB1
SETDB2
SGSM2
SHOX
SHOX2
SIM1
SIM2
SIX1
SIX2
SIX3
SIX4
SIX5
SIX6
SKI
SKIL
SKOR1
SKOR2
SLC2A4RG
SMAD1
SMAD3
SMAD4
SMAD5
SMAD9
SMYD3
SNAI1
SNAI2
SNAI3
SNAPC2
SNAPC4
SNAPC5
SOHLH1
SOHLH2
SON
SOX1
SOX10
SOX11
SOX12
SOX13
SOX14
SOX15
SOX17
SOX18
SOX2
SOX21
SOX3
SOX30
SOX4
SOX5
SOX6
SOX7
SOX8
SOX9
SP1
SP100
SP110
SP140
SP140L
SP2
SP3
SP4
SP5
SP6
SP7
SP8
SP9
SPDEF
SPEN
SPI1
SPIB
SPIC
SPZ1
SRCAP
SREBF1
SREBF2
SRF
SRY
ST18
STAT1
STAT2
STAT3
STAT4
STAT5A
STAT5B
STAT6
T
TAL1
TAL2
TBP
TBPL1
TBPL2
TBR1
TBX1
TBX10
TBX15
TBX18
TBX19
TBX2
TBX20
TBX21
TBX22
TBX3
TBX4
TBX5
TBX6
TCF12
TCF15
TCF20
TCF21
TCF23
TCF24
TCF3
TCF4
TCF7
TCF7L1
TCF7L2
TCFL5
TEAD1
TEAD2
TEAD3
TEAD4
TEF
TERB1
TERF1
TERF2
TET1
TET2
TET3
TFAP2A
TFAP2B
TFAP2C
TFAP2D
TFAP2E
TFAP4
TFCP2
TFCP2L1
TFDP1
TFDP2
TFDP3
TFE3
TFEB
TFEC
TGIF1
TGIF2
TGIF2LX
TGIF2LY
THAP1
THAP10
THAP11
THAP12
THAP2
THAP3
THAP4
THAP5
THAP6
THAP7
THAP8
THAP9
THRA
THRB
THYN1
TIGD1
TIGD2
TIGD3
TIGD4
TIGD5
TIGD6
TIGD7
TLX1
TLX2
TLX3
TMF1
TOPORS
TP53
TP63
TP73
TPRX1
TRAFD1
TRERF1
TRPS1
TSC22D1
TSHZ1
TSHZ2
TSHZ3
TTF1
TWIST1
TWIST2
UBP1
UNCX
USF1
USF2
USF3
VAX1
VAX2
VDR
VENTX
VEZF1
VSX1
VSX2
WIZ
WT1
XBP1
XPA
YBX1
YBX2
YBX3
YY1
YY2
ZBED1
ZBED2
ZBED3
ZBED4
ZBED5
ZBED6
ZBED9
ZBTB1
ZBTB10
ZBTB11
ZBTB12
ZBTB14
ZBTB16
ZBTB17
ZBTB18
ZBTB2
ZBTB20
ZBTB21
ZBTB22
ZBTB24
ZBTB25
ZBTB26
ZBTB3
ZBTB32
ZBTB33
ZBTB34
ZBTB37
ZBTB38
ZBTB39
ZBTB4
ZBTB40
ZBTB41
ZBTB42
ZBTB43
ZBTB44
ZBTB45
ZBTB46
ZBTB47
ZBTB48
ZBTB49
ZBTB5
ZBTB6
ZBTB7A
ZBTB7B
ZBTB7C
ZBTB8A
ZBTB8B
ZBTB9
ZC3H8
ZEB1
ZEB2
ZFAT
ZFHX2
ZFHX3
ZFHX4
ZFP1
ZFP14
ZFP2
ZFP28
ZFP3
ZFP30
ZFP37
ZFP41
ZFP42
ZFP57
ZFP62
ZFP64
ZFP69
ZFP69B
ZFP82
ZFP90
ZFP91
ZFP92
ZFPM1
ZFPM2
ZFX
ZFY
ZGLP1
ZGPAT
ZHX1
ZHX2
ZHX3
ZIC1
ZIC2
ZIC3
ZIC4
ZIC5
ZIK1
ZIM2
ZIM3
ZKSCAN1
ZKSCAN2
ZKSCAN3
ZKSCAN4
ZKSCAN5
ZKSCAN7
ZKSCAN8
ZMAT1
ZMAT4
ZNF10
ZNF100
ZNF101
ZNF107
ZNF112
ZNF114
ZNF117
ZNF12
ZNF121
ZNF124
ZNF131
ZNF132
ZNF133
ZNF134
ZNF135
ZNF136
ZNF138
ZNF14
ZNF140
ZNF141
ZNF142
ZNF143
ZNF146
ZNF148
ZNF154
ZNF155
ZNF157
ZNF16
ZNF160
ZNF165
ZNF169
ZNF17
ZNF174
ZNF175
ZNF177
ZNF18
ZNF180
ZNF181
ZNF182
ZNF184
ZNF189
ZNF19
ZNF195
ZNF197
ZNF2
ZNF20
ZNF200
ZNF202
ZNF205
ZNF207
ZNF208
ZNF211
ZNF212
ZNF213
ZNF214
ZNF215
ZNF217
ZNF219
ZNF22
ZNF221
ZNF222
ZNF223
ZNF224
ZNF225
ZNF226
ZNF227
ZNF229
ZNF23
ZNF230
ZNF232
ZNF233
ZNF234
ZNF235
ZNF236
ZNF239
ZNF24
ZNF248
ZNF25
ZNF250
ZNF251
ZNF253
ZNF254
ZNF256
ZNF257
ZNF26
ZNF260
ZNF263
ZNF264
ZNF266
ZNF267
ZNF268
ZNF273
ZNF274
ZNF275
ZNF276
ZNF277
ZNF28
ZNF280A
ZNF280B
ZNF280C
ZNF280D
ZNF281
ZNF282
ZNF283
ZNF284
ZNF285
ZNF286A
ZNF286B
ZNF287
ZNF292
ZNF296
ZNF3
ZNF30
ZNF300
ZNF302
ZNF304
ZNF311
ZNF316
ZNF317
ZNF318
ZNF319
ZNF32
ZNF320
ZNF322
ZNF324
ZNF324B
ZNF326
ZNF329
ZNF331
ZNF333
ZNF334
ZNF335
ZNF337
ZNF33A
ZNF33B
ZNF34
ZNF341
ZNF343
ZNF345
ZNF346
ZNF347
ZNF35
ZNF350
ZNF354A
ZNF354B
ZNF354C
ZNF358
ZNF362
ZNF365
ZNF366
ZNF367
ZNF37A
ZNF382
ZNF383
ZNF384
ZNF385A
ZNF385B
ZNF385C
ZNF385D
ZNF391
ZNF394
ZNF395
ZNF396
ZNF397
ZNF398
ZNF404
ZNF407
ZNF408
ZNF41
ZNF410
ZNF414
ZNF415
ZNF416
ZNF417
ZNF418
ZNF419
ZNF420
ZNF423
ZNF425
ZNF426
ZNF428
ZNF429
ZNF43
ZNF430
ZNF431
ZNF432
ZNF433
ZNF436
ZNF438
ZNF439
ZNF44
ZNF440
ZNF441
ZNF442
ZNF443
ZNF444
ZNF445
ZNF446
ZNF449
ZNF45
ZNF451
ZNF454
ZNF460
ZNF461
ZNF462
ZNF467
ZNF468
ZNF469
ZNF470
ZNF471
ZNF473
ZNF474
ZNF479
ZNF48
ZNF480
ZNF483
ZNF484
ZNF485
ZNF486
ZNF487
ZNF488
ZNF490
ZNF491
ZNF492
ZNF493
ZNF496
ZNF497
ZNF500
ZNF501
ZNF502
ZNF503
ZNF506
ZNF507
ZNF510
ZNF511
ZNF512
ZNF512B
ZNF513
ZNF514
ZNF516
ZNF517
ZNF518A
ZNF518B
ZNF519
ZNF521
ZNF524
ZNF525
ZNF526
ZNF527
ZNF528
ZNF529
ZNF530
ZNF532
ZNF534
ZNF536
ZNF540
ZNF541
ZNF543
ZNF544
ZNF546
ZNF547
ZNF548
ZNF549
ZNF550
ZNF551
ZNF552
ZNF554
ZNF555
ZNF556
ZNF557
ZNF558
ZNF559
ZNF560
ZNF561
ZNF562
ZNF563
ZNF564
ZNF565
ZNF566
ZNF567
ZNF568
ZNF569
ZNF57
ZNF570
ZNF571
ZNF572
ZNF573
ZNF574
ZNF575
ZNF576
ZNF577
ZNF578
ZNF579
ZNF580
ZNF581
ZNF582
ZNF583
ZNF584
ZNF585A
ZNF585B
ZNF586
ZNF587
ZNF587B
ZNF589
ZNF592
ZNF594
ZNF595
ZNF596
ZNF597
ZNF598
ZNF599
ZNF600
ZNF605
ZNF606
ZNF607
ZNF608
ZNF609
ZNF610
ZNF611
ZNF613
ZNF614
ZNF615
ZNF616
ZNF618
ZNF619
ZNF620
ZNF621
ZNF623
ZNF624
ZNF625
ZNF626
ZNF627
ZNF628
ZNF629
ZNF630
ZNF639
ZNF641
ZNF644
ZNF645
ZNF646
ZNF648
ZNF649
ZNF652
ZNF653
ZNF654
ZNF655
ZNF658
ZNF66
ZNF660
ZNF662
ZNF664
ZNF665
ZNF667
ZNF668
ZNF669
ZNF670
ZNF671
ZNF672
ZNF674
ZNF675
ZNF676
ZNF677
ZNF678
ZNF679
ZNF680
ZNF681
ZNF682
ZNF683
ZNF684
ZNF687
ZNF688
ZNF689
ZNF69
ZNF691
ZNF692
ZNF695
ZNF696
ZNF697
ZNF699
ZNF7
ZNF70
ZNF700
ZNF701
ZNF703
ZNF704
ZNF705A
ZNF705B
ZNF705D
ZNF705E
ZNF705G
ZNF706
ZNF707
ZNF708
ZNF709
ZNF71
ZNF710
ZNF711
ZNF713
ZNF714
ZNF716
ZNF717
ZNF718
ZNF721
ZNF724
ZNF726
ZNF727
ZNF728
ZNF729
ZNF730
ZNF732
ZNF735
ZNF736
ZNF737
ZNF74
ZNF740
ZNF746
ZNF747
ZNF749
ZNF750
ZNF75A
ZNF75D
ZNF76
ZNF761
ZNF763
ZNF764
ZNF765
ZNF766
ZNF768
ZNF77
ZNF770
ZNF771
ZNF772
ZNF773
ZNF774
ZNF775
ZNF776
ZNF777
ZNF778
ZNF780A
ZNF780B
ZNF781
ZNF782
ZNF783
ZNF784
ZNF785
ZNF786
ZNF787
ZNF788
ZNF789
ZNF79
ZNF790
ZNF791
ZNF792
ZNF793
ZNF799
ZNF8
ZNF80
ZNF800
ZNF804A
ZNF804B
ZNF805
ZNF808
ZNF81
ZNF813
ZNF814
ZNF816
ZNF821
ZNF823
ZNF827
ZNF829
ZNF83
ZNF830
ZNF831
ZNF835
ZNF836
ZNF837
ZNF84
ZNF841
ZNF843
ZNF844
ZNF845
ZNF846
ZNF85
ZNF850
ZNF852
ZNF853
ZNF860
ZNF865
ZNF878
ZNF879
ZNF880
ZNF883
ZNF888
ZNF891
ZNF90
ZNF91
ZNF92
ZNF93
ZNF98
ZNF99
ZSCAN1
ZSCAN10
ZSCAN12
ZSCAN16
ZSCAN18
ZSCAN2
ZSCAN20
ZSCAN21
ZSCAN22
ZSCAN23
ZSCAN25
ZSCAN26
ZSCAN29
ZSCAN30
ZSCAN31
ZSCAN32
ZSCAN4
ZSCAN5A
ZSCAN5B
ZSCAN5C
ZSCAN9
ZUFSP
ZXDA
ZXDB
ZXDC
ZZZ3

## Sheet: Table 4
Perturbation_50	score		Perturbation_100	score		Perturbation_150	score		Perturbation_200	score
AG 957	0.0909		AG 957	0.0606		89671	0.06		89671	0.0652
Anpirtoline hydrochloride	0.0909		AMSACRINE	0.0606		ABT-737	0.06		ABT-737	0.0507
aristolochic acid	0.0909		Arachidonyl trifluoro-methyl ketone	0.0758		AG 957	0.05		AMSACRINE	0.0725
AT-CSC-18 BRD-K01121114	0.1212		aristolochic acid	0.0758		AMSACRINE	0.07		Arachidonyl trifluoro-methyl ketone	0.0507
BRAZILIN	0.0909		AZD-7762	0.0758		Arachidonyl trifluoro-methyl ketone	0.06		balsalazide	0.0507
BRD-K21773564	0.1212		BI-2536	0.0758		aristolochic acid	0.05		BRD-A06929388	0.058
BRD-K40373196	0.1212		BRAZILIN	0.0606		BRD-A36630025	0.1		BRD-A36630025	0.0725
BRD-K67619794	0.1212		BRD-A36630025	0.1061		BRD-K22503835	0.06		BRD-A55594068	0.058
BRD-K77547920	0.1212		BRD-K09854848	0.0758		BRD-K25737009	0.05		BRD-K22503835	0.0507
BRD-K80348542	0.1212		BRD-K22503835	0.0758		BRD-K32896438	0.06		BRD-K32896438	0.0652
BRD-K89209981	0.1212		BRD-K60230970	0.0758		BRD-K42499654	0.06		BRD-K52075040	0.0507
BRD-K95138506	0.1212		BRD-K77547920	0.0758		BRD-K57080016	0.05		BRD-K82732294	0.058
BRD-K96405393	0.1212		BRD-K96405393	0.0758		BRD-K68143200	0.05		BRD-K90999434	0.0507
Brefeldin A	0.0909		celastrol	0.0758		BRD-K92317137	0.05		BX-795	0.0507
celastrol	0.1212		clopidogrel	0.1061		celastrol	0.07		celastrol	0.0725
Cycloheximide	0.0909		COT-10b	0.0758		clopidogrel	0.07		clopidogrel	0.0507
GBR 12909 dihydrochloride	0.0909		CYCLOHEXIMIDE	0.0606		dabrafenib	0.06		DANAZOL	0.0507
geldanamycin	0.1212		Cycloheximide	0.0758		geldanamycin	0.06		dasatinib	0.0507
GF 109203X	0.0909		flunisolide	0.0758		Importazole	0.05		F1566-0341	0.0507
GR 113808	0.0909		geldanamycin	0.0758		IOX2	0.06		GDC-0879	0.0507
HG-6-64-01	0.1212		GF 109203X	0.0606		LASALOCID SODIUM	0.05		Importazole	0.0725
Homoharringtonine	0.0909		Importazole	0.0909		Lasalocid sodium salt	0.05		Ingenol 3, 20-dibenzoate	0.0507
Lasalocid sodium salt	0.0909		MENADIONE	0.0606		MITOMYCIN C	0.06		JW-7-24-1	0.058
Lumicolchicine gamma	0.0909		Methyl 2,5-dihydroxycinnamate	0.0606		NCGC00182353-01	0.06		LASALOCID SODIUM	0.0507
LY 303511	0.0909		MITOMYCIN C	0.0909		NS-1619	0.05		Lasalocid sodium salt	0.0507
MENADIONE	0.0909		NCGC00181381-01	0.0758		NVP-TAE226	0.06		neratinib	0.0507
MEPHENTERMINE SULFATE	0.0909		NCGC00182353-01	0.0758		Parthenolide	0.05		Nutlin-3	0.058
MITOMYCIN C	0.1212		NCGC00182913-03	0.0758		piperlongumine (HPLC)	0.06		PERHEXILINE MALEATE	0.0507
Nafronyl oxalate	0.1212		NSC 663284	0.0606		PKC-412	0.05		PI-103	0.0507
NCGC00181381-01	0.1212		PD 407824	0.0758		QL-X-138	0.06		Prestw-550	0.0507
NCGC00182353-01	0.1212		pelitinib	0.0758		radicicol	0.06		PX12	0.0507
NCGC00187898-02	0.1212		QL-X-138	0.0909		Ro 28-1675 ?	0.06		QL-X-138	0.058
NSC 663284	0.0909		radicicol	0.0909		Rottlerin	0.06		radicicol	0.0652
PD 407824	0.0909		Ro 28-1675 ?	0.0909		saracatinib	0.07		Rottlerin	0.0652
PENFLURIDOL	0.0909		Rottlerin	0.0758		SERICETIN DIMETHYL ETHER	0.05		saracatinib	0.058
QL-X-138	0.1515		Scriptaid	0.0606		TENIPOSIDE	0.05		SB 218078	0.0507
Rottlerin	0.0909		sutent	0.0758		trichostatin A	0.06		selumetinib	0.058
sb 205607	0.1212		TENIPOSIDE	0.0758		vorinostat	0.05		SERICETIN DIMETHYL ETHER	0.0507
sutent	0.1212		trichostatin A	0.1061		withaferin-a	0.06		TENIPOSIDE	0.0507
thioridazine	0.0909		vorinostat	0.0758					TESTOSTERONE	0.0507
TPCA-1	0.1212		withaferin-a	0.0758					torin-2	0.0507
trichostatin A	0.1212								trichostatin A	0.0725
vorinostat	0.0909								withaferin-a	0.0507
VU0365114-2	0.1212								WZ-4-145	0.058
wortmannin	0.0909

## Sheet: Table 5
Drugs	Modules	Class	Drugbank ID	Indication	Colorectal Association	PMID	DOI	PubChem ID	Binding Affinity
Trichostatin A	50100150200	Organooxygen compounds	DB04297	Antifungal antibiotic	Yes	25434997	10.1016/j.bbrc.2014.11.079	444732	-7.8
Celastrol	50100150200	Antineoplastic agent	-	Alzheimer's disease (AD)	Yes	30666129	10.2147/OTT.S187817	122724	-9.7
Rottlerin	50100150200	Antineoplastic agent	-	Cardio-protective effects after ischemic-reperfusion injury	Yes	28570591	10.1371/journal.pbio.2000784	5281847	-10.4
Importazole	100150200	Inhibitor	-	Transport receptor importin-β	No	-	-	2949965	-9
Clopidogrel	100150200	Antiplatelet agents	DB00758	Myocardial infarction	Yes	30580092	10.1016/j.cgh.2018.12.012	60606	-7.8
Radicicol	100150200	Antifungal macrolactone antibiotic	DB03758	Antifungal macrolactone antibiotic	Yes	23840275	10.1155/2013/987612	6323491	-8.2
Teniposide	100150200	Antineoplastic Agents	DB00444	Acute lymphoblastic leukaemia	Yes			452548	-9.7
Withaferin a	100150200	Antineoplastic agent	-	Cardioprotective, anti-inflammatory, immuno-modulatory, anti-angiogenesis, anti-metastasis and anti-carcinogenic properties	Yes	26473157	10.15430/JCP.2015.20.3.185	265237	-9.9
Amsacrine	100150200	Antineoplastic agent	DB00276	Acute lymphoblastic leukemia	Yes	15258255	10.1124/mol.104.000703	2179	-9.5
Arachidonyl trifluoro-methyl ketone	100150200	Neuroprotective agent	-	Spinal cord injury	Yes	164670803	10.1158/1078-0432.CCR-05-1557	5280436	-7.3
AG 957	50100150	Inhibitor	-	Protein tyrosine kinase	No	-	-	2064	-7.5
NCGC00182353-01	50100150	-	-	-	No	-	-	44142129	-7.2
Mitomycin C	50100150	Antineoplastic antibiotic	DB00305	Therapy of advanced cancers of the stomach and pancreas	Yes	23749935	-	5746	-7.3
Geldanamycin	50100150	Antineoplastic antibiotic	DB02424	Hsp90 inhibitor	Yes	23840275	10.1155/2013/987612	5288382	-8
Vorinostat	50100150	Antineoplastic Agents	DB02546	Cutaneous T cell lymphoma (CTCL)	Yes	19483104	10.1124/mol.109.056523	5311	-6.6
Aristolochic acid	50100150	Carcinogenic, mutagenic, and nephrotoxic phytochemicals	-	Inflammatory disorders	Yes	27555084	10.1158/1055-9965	2236	-8.6
Saracatinib	150200	Tyrosine kinases inhibitor	DB11805	Osteosarcoma, Ovarian Cancer, Fallopian Tube Cancer, and Primary Peritoneal Cancer	Yes	20551056	10.1158/0008-5472.CAN-10-0694	10302451	-8.9
Ro_28_1675	100150	Activator	-	Glucokinase inhibitor	No	-	-	9886086	-8.2
Brazilin	50100	Anti-inflammatory agent	-	NF-kappaB inhibitor and a hepatoprotective agent	No	-	-	73384	-8.1
Cycloheximide	50100	Antibiotic, antifungal and a neuroprotective agent	-	Cryptococcal infections (Vet drug)	Yes	18202809	10.3892/or.19.2.567	6197	-7.5
GF_109203X (Bisindolylmaleimide i)	50100	Inhibitor	DB03777	Protein kinase C (PKC) inhibitors	Yes	15967383	10.1016/j.phrs.2004.12.007	2396	-8.3
Menadione	50100	Vitamins	DB00170	Hypoprothrombinemia	Yes	31238027	10.1016/j.cbi.2019.108725	4055	-7.7
NCGC00181381-01	50100	Organic heterotricyclic compound	-	-	No	-	-	25109912	-9.6
NSC_663284	50100	Inhibitor	-	Cdc25 inhibitor	Yes	17970046	-	379077	-7.5
PD_407824	50100	Indoles and derivatives	DB04608	Wee1/Chk1 inhibitor	No	-	-	4369491	-10.5
Sunitinib	50100	Antineoplastic Agents	DB01268	Renal cell carcinoma (RCC) and imatinib-resistant gastrointestinal stromal tumor (GIST)	Yes	22912816	10.1371/journal.pone.0043158	5329102	-8.1

## Sheet: Table 6
Ligands	Transmembrane domain (kcal/mol)	Nucleotide-binding domain 1 (kcal/mol)	Nucleotide-binding domain 2 (kcal/mol)		Inhibitors	Categories
Afatinib	-9.2	-6.7	-7.3		Afatinib	Third generation, antineoplastic agent
Elacridar	-11	-8	-8		Elacridar	Third generation, an acridonecarboxamide derivative
Estramustine	-7.6	-6.1	-6.2		Estramustine	An antineoplastic agent
Tariquidar	-11	-7.3	-7.2		Tariquidar	Third generation, an anthranilamide derivative
Verapamil	-7.7	-5.6	-5.2		Verapamil	First generation, an antihypertensive calcium channel blocker
Zosuquidar	-11.4	-8.1	-7.6		Zosuquidar	Third generation, antineoplastic agent
Celastrol	-9.7	-7.4	-7.2
Rottlerin	-10.4	-7.7	-7
Teniposide	-9.7	-7.9	-7.3
Withaferin a	-9.9	-7.3	-7.3
Amsacrine	-9.5	-6.6	-6.5
Vorinostat	-6.6	-6.1	-4.7
Geldanamycin	-8	-6	-6.3
Trichostatin A	-7.8	-5.9	-5.9
Clopidogrel	-7.8	-5.6	-5.3
Radicicol	-8.2	-6.3	-6.6
Arachidonyl trifluoro-methyl ketone	-7.3	-4.8	-4.6
Aristolochic acid	-8.6	-6	-6.2
GF_109203X (Bisindolylmaleimide i)	-8.3	-6.8	-6.6
Menadione	-7.7	-5.9	-5.3
AG 957	-7.5	-7.3	-5.9
Brazilin	-8.1	-6.9	-6
Importazole	-9	-6.6	-6.6
NCGC00181381-01	-9.6	-6.5	-7.4
NCGC00182353-01	-7.2	-6.3	-6.3
PD_407824	-10.5	-7.9	-7
Ro_28_1675	-8.2	-5.8	-6

## Sheet: Table 7
Drugs	Binding Affinity (kcal/mol) (FOXO3)	Binding Affinity (kcal/mol) (SPDEF)
Celastrol	-6.6	-7.8
Rottlerin	-6.7	-7.1
Teniposide	-6	-7.3
Withaferin a	-6.9	-7.2
Amsacrine	-5.9	-6.8
Vorinostat	-4.5	-4.9
Geldanamycin	-5.3	-6.6
Trichostatin A	-5.4	-5.4
Clopidogrel	-5.9	-5.8
Radicicol	-5.6	-6.5
Arachidonyl trifluoro-methyl ketone	-3.7	-4.8
Aristolochic acid	-6.1	-6.8
GF_109203X (Bisindolylmaleimide i)	-5	-6.4
Menadione	-4.6	-5.3
AG 957	-4.9	-5.7
Brazilin	-5.7	-6.7
Importazole	-6.2	-6.6
NCGC00181381-01	-6	-6.3
NCGC00182353-01	-5	-6.3
PD_407824	-6.7	-7.7
Ro_28_1675	-5.5	-6.4
